# Supplementary material for: Cornuside mitigates acute lung injury through suppression of NLRP3 inflammasome-mediated pyroptosis and activation of the Keap1-Nrf2 antioxidant response
Source: Front Pharmacol. 2025 Oct 8;16:1682523. doi: 10.3389/fphar.2025.1682523 (PMC12541256; doi:10.3389/fphar.2025.1682523)
Supplement: Supplementary file 1 [file Table2.xlsx]

## Sheet: GO_Model_vs_Control_UP
ID	Description	pvalue	p.adjust	Count
GO:0032103	positive regulation of response to external stimulus	1.75266e-72	1.02303e-68	147
GO:0009615	response to virus	1.88121e-69	5.49031e-66	126
GO:0019221	cytokine-mediated signaling pathway	8.46755e-64	1.6475e-60	132
GO:0031349	positive regulation of defense response	2.32233e-62	3.38886e-59	112
GO:0002831	regulation of response to biotic stimulus	1.32163e-61	1.54287e-58	122
GO:0051607	defense response to virus	6.24674e-53	6.07704e-50	100
GO:0140546	defense response to symbiont	9.04683e-53	7.54377e-50	100
GO:0050900	leukocyte migration	1.01628e-48	7.41502e-46	110
GO:0002237	response to molecule of bacterial origin	5.94816e-47	3.85771e-44	111
GO:0035456	response to interferon-beta	9.74914e-47	5.69057e-44	48
GO:0002697	regulation of immune effector process	1.93962e-46	1.02923e-43	118
GO:0097529	myeloid leukocyte migration	1.47512e-44	7.17525e-42	84
GO:0045088	regulation of innate immune response	4.68162e-44	2.10205e-41	83
GO:0034341	response to interferon-gamma	4.10171e-42	1.71012e-39	63
GO:0097530	granulocyte migration	2.34063e-41	9.10816e-39	67
GO:0002274	myeloid leukocyte activation	3.60251e-41	1.31424e-38	85
GO:0032496	response to lipopolysaccharide	4.97558e-41	1.70838e-38	101
GO:0002833	positive regulation of response to biotic stimulus	5.52174e-41	1.79058e-38	71
GO:1903555	regulation of tumor necrosis factor superfamily cytokine production	1.27785e-40	3.92568e-38	71
GO:0071706	tumor necrosis factor superfamily cytokine production	2.10005e-40	6.12899e-38	72
GO:0002699	positive regulation of immune effector process	2.97998e-40	8.28293e-38	91
GO:0002683	negative regulation of immune system process	4.17136e-40	1.07292e-37	110
GO:0030595	leukocyte chemotaxis	4.2277e-40	1.07292e-37	77
GO:0050727	regulation of inflammatory response	7.63754e-40	1.85751e-37	97
GO:0042254	ribosome biogenesis	2.19464e-39	5.12405e-37	87
GO:0060326	cell chemotaxis	2.91104e-39	6.53529e-37	89
GO:0032680	regulation of tumor necrosis factor production	4.31215e-39	9.32223e-37	69
GO:0032640	tumor necrosis factor production	6.87032e-39	1.43222e-36	70
GO:0002221	pattern recognition receptor signaling pathway	9.53488e-38	1.91914e-35	67
GO:1990266	neutrophil migration	1.04843e-37	2.03989e-35	58
GO:0035458	cellular response to interferon-beta	1.12896e-37	2.12572e-35	40
GO:0022613	ribonucleoprotein complex biogenesis	5.59489e-37	1.02054e-34	100
GO:0007249	I-kappaB kinase/NF-kappaB signaling	6.01803e-37	1.06446e-34	74
GO:0071621	granulocyte chemotaxis	2.56066e-36	4.39606e-34	56
GO:0071216	cellular response to biotic stimulus	1.1473e-34	1.91336e-32	87
GO:0071219	cellular response to molecule of bacterial origin	3.09189e-34	5.01316e-32	83
GO:0045089	positive regulation of innate immune response	1.27926e-33	2.01811e-31	56
GO:0007159	leukocyte cell-cell adhesion	3.86395e-33	5.93524e-31	94
GO:0032612	interleukin-1 production	4.09665e-33	6.13131e-31	52
GO:0030593	neutrophil chemotaxis	4.30614e-33	6.28374e-31	48
GO:1903557	positive regulation of tumor necrosis factor superfamily cytokine production	4.664e-33	6.63995e-31	50
GO:0032760	positive regulation of tumor necrosis factor production	2.30653e-32	3.20553e-30	49
GO:0071222	cellular response to lipopolysaccharide	2.79549e-31	3.79472e-29	78
GO:0048525	negative regulation of viral process	3.27192e-31	4.3405e-29	46
GO:0070661	leukocyte proliferation	3.71022e-31	4.81257e-29	88
GO:0032652	regulation of interleukin-1 production	4.7831e-31	6.06934e-29	49
GO:0043122	regulation of I-kappaB kinase/NF-kappaB signaling	1.81648e-30	2.25591e-28	61
GO:0022407	regulation of cell-cell adhesion	1.19726e-29	1.45453e-27	99
GO:0002366	leukocyte activation involved in immune response	1.22104e-29	1.45453e-27	79
GO:0002263	cell activation involved in immune response	2.9444e-29	3.43729e-27	79
GO:0070555	response to interleukin-1	6.86903e-29	7.86167e-27	43
GO:0071346	cellular response to interferon-gamma	8.87981e-29	9.96759e-27	46
GO:0032611	interleukin-1 beta production	1.12227e-28	1.23598e-26	44
GO:0050729	positive regulation of inflammatory response	1.94515e-28	2.10257e-26	52
GO:0071347	cellular response to interleukin-1	2.38102e-28	2.52691e-26	39
GO:0001818	negative regulation of cytokine production	4.49791e-28	4.68827e-26	73
GO:0032635	interleukin-6 production	5.53956e-28	5.67271e-26	56
GO:0034470	ncRNA processing	8.09335e-28	8.14498e-26	85
GO:0002685	regulation of leukocyte migration	1.38252e-27	1.36775e-25	64
GO:0002703	regulation of leukocyte mediated immunity	1.73603e-27	1.68887e-25	73
GO:0032943	mononuclear cell proliferation	8.26739e-27	7.91095e-25	78
GO:0032651	regulation of interleukin-1 beta production	1.32096e-26	1.24362e-24	41
GO:0032675	regulation of interleukin-6 production	1.70606e-26	1.56357e-24	53
GO:0002224	toll-like receptor signaling pathway	1.71438e-26	1.56357e-24	46
GO:0032102	negative regulation of response to external stimulus	2.01891e-26	1.81298e-24	84
GO:0030099	myeloid cell differentiation	3.11371e-26	2.75375e-24	88
GO:0070663	regulation of leukocyte proliferation	6.60143e-26	5.75113e-24	68
GO:1903037	regulation of leukocyte cell-cell adhesion	7.57638e-26	6.50343e-24	79
GO:0016072	rRNA metabolic process	2.06785e-25	1.74928e-23	64
GO:0050792	regulation of viral process	2.14331e-25	1.78722e-23	53
GO:0071674	mononuclear cell migration	4.15257e-25	3.41388e-23	54
GO:1903900	regulation of viral life cycle	4.35739e-25	3.53251e-23	49
GO:1903706	regulation of hemopoiesis	5.26164e-25	4.20715e-23	85
GO:0052547	regulation of peptidase activity	6.09923e-25	4.81097e-23	86
GO:0051090	regulation of DNA-binding transcription factor activity	6.19779e-25	4.82354e-23	85
GO:0032732	positive regulation of interleukin-1 production	8.9853e-25	6.90094e-23	35
GO:0050777	negative regulation of immune response	9.92246e-25	7.52174e-23	55
GO:0050863	regulation of T cell activation	1.30176e-24	9.74149e-23	78
GO:0046651	lymphocyte proliferation	1.422e-24	1.05066e-22	74
GO:0032731	positive regulation of interleukin-1 beta production	2.71801e-24	1.98313e-22	32
GO:0022409	positive regulation of cell-cell adhesion	3.94763e-24	2.84473e-22	71
GO:0006364	rRNA processing	5.72133e-24	4.07261e-22	57
GO:0002573	myeloid leukocyte differentiation	6.94548e-24	4.88443e-22	61
GO:1990868	response to chemokine	7.94086e-24	5.38587e-22	34
GO:1990869	cellular response to chemokine	7.94086e-24	5.38587e-22	34
GO:0043123	positive regulation of I-kappaB kinase/NF-kappaB signaling	7.9526e-24	5.38587e-22	44
GO:0002687	positive regulation of leukocyte migration	8.02759e-24	5.38587e-22	49
GO:0030098	lymphocyte differentiation	8.31271e-24	5.46204e-22	87
GO:0060759	regulation of response to cytokine stimulus	8.32828e-24	5.46204e-22	47
GO:0016032	viral process	1.07992e-23	7.00391e-22	74
GO:0032944	regulation of mononuclear cell proliferation	1.79133e-23	1.14901e-21	62
GO:0001959	regulation of cytokine-mediated signaling pathway	2.12483e-23	1.34811e-21	45
GO:0031348	negative regulation of defense response	2.59534e-23	1.62892e-21	60
GO:0042098	T cell proliferation	3.07124e-23	1.90711e-21	59
GO:0045071	negative regulation of viral genome replication	6.77901e-23	4.16517e-21	30
GO:0050670	regulation of lymphocyte proliferation	1.91998e-22	1.16739e-20	60
GO:0002700	regulation of production of molecular mediator of immune response	2.03748e-22	1.22606e-20	54
GO:2001233	regulation of apoptotic signaling pathway	2.82413e-22	1.68209e-20	77
GO:0002460	adaptive immune response based on somatic recombination of immune receptors built from immunoglobulin superfamily domains	2.98556e-22	1.76028e-20	86
GO:1903039	positive regulation of leukocyte cell-cell adhesion	3.51669e-22	2.05269e-20	62
GO:0032755	positive regulation of interleukin-6 production	3.56843e-22	2.06227e-20	39
GO:0001906	cell killing	4.3135e-22	2.46842e-20	62
GO:0052548	regulation of endopeptidase activity	6.62159e-22	3.75245e-20	72
GO:0002367	cytokine production involved in immune response	7.55916e-22	4.24258e-20	45
GO:0046631	alpha-beta T cell activation	9.67531e-22	5.37855e-20	51
GO:0072593	reactive oxygen species metabolic process	1.06517e-21	5.86548e-20	58
GO:0051091	positive regulation of DNA-binding transcription factor activity	1.51683e-21	8.27452e-20	61
GO:0002526	acute inflammatory response	1.64436e-21	8.88715e-20	39
GO:0030217	T cell differentiation	3.22838e-21	1.72881e-19	67
GO:0097193	intrinsic apoptotic signaling pathway	4.13299e-21	2.19312e-19	65
GO:1901342	regulation of vasculature development	5.93187e-21	3.11931e-19	65
GO:0002285	lymphocyte activation involved in immune response	7.01784e-21	3.65742e-19	54
GO:1902105	regulation of leukocyte differentiation	7.97893e-21	4.12151e-19	69
GO:0002819	regulation of adaptive immune response	9.0571e-21	4.63739e-19	56
GO:0070371	ERK1 and ERK2 cascade	9.42198e-21	4.78227e-19	69
GO:0050866	negative regulation of cell activation	1.36766e-20	6.84892e-19	54
GO:0045765	regulation of angiogenesis	1.37284e-20	6.84892e-19	64
GO:0034612	response to tumor necrosis factor	1.45235e-20	7.1842e-19	51
GO:0032609	interferon-gamma production	1.67353e-20	8.20876e-19	42
GO:0070098	chemokine-mediated signaling pathway	2.39794e-20	1.1664e-18	29
GO:0051092	positive regulation of NF-kappaB transcription factor activity	4.38449e-20	2.11506e-18	44
GO:0002822	regulation of adaptive immune response based on somatic recombination of immune receptors built from immunoglobulin superfamily domains	4.98486e-20	2.38497e-18	53
GO:0032602	chemokine production	8.75763e-20	4.15596e-18	38
GO:0060760	positive regulation of response to cytokine stimulus	1.18932e-19	5.59844e-18	28
GO:0042832	defense response to protozoan	1.2833e-19	5.96989e-18	23
GO:0042129	regulation of T cell proliferation	1.28869e-19	5.96989e-18	49
GO:0019058	viral life cycle	1.47602e-19	6.78387e-18	57
GO:0002718	regulation of cytokine production involved in immune response	1.98293e-19	9.04248e-18	39
GO:0001562	response to protozoan	2.61015e-19	1.18104e-17	24
GO:0071887	leukocyte apoptotic process	3.13501e-19	1.40762e-17	42
GO:0002705	positive regulation of leukocyte mediated immunity	3.51701e-19	1.56708e-17	47
GO:0002695	negative regulation of leukocyte activation	5.07407e-19	2.24374e-17	49
GO:1902107	positive regulation of leukocyte differentiation	5.21446e-19	2.2714e-17	50
GO:1903708	positive regulation of hemopoiesis	5.21446e-19	2.2714e-17	50
GO:0042273	ribosomal large subunit biogenesis	5.44077e-19	2.35243e-17	29
GO:0032615	interleukin-12 production	5.91594e-19	2.53907e-17	28
GO:0001961	positive regulation of cytokine-mediated signaling pathway	9.46771e-19	4.0338e-17	26
GO:0031098	stress-activated protein kinase signaling cascade	9.69285e-19	4.0998e-17	55
GO:0042060	wound healing	1.01582e-18	4.25129e-17	69
GO:0038061	NIK/NF-kappaB signaling	1.01967e-18	4.25129e-17	37
GO:0070372	regulation of ERK1 and ERK2 cascade	1.32066e-18	5.4636e-17	63
GO:0071356	cellular response to tumor necrosis factor	1.32916e-18	5.4636e-17	46
GO:2000377	regulation of reactive oxygen species metabolic process	1.48623e-18	6.06653e-17	43
GO:0001909	leukocyte mediated cytotoxicity	1.7316e-18	7.01898e-17	44
GO:0045069	regulation of viral genome replication	2.21379e-18	8.91167e-17	33
GO:0002292	T cell differentiation involved in immune response	2.76301e-18	1.10464e-16	30
GO:0032655	regulation of interleukin-12 production	2.90475e-18	1.1534e-16	27
GO:0051403	stress-activated MAPK cascade	3.5851e-18	1.41393e-16	53
GO:0032642	regulation of chemokine production	5.18949e-18	2.03296e-16	35
GO:0002286	T cell activation involved in immune response	6.54479e-18	2.54679e-16	37
GO:0070665	positive regulation of leukocyte proliferation	8.46548e-18	3.27239e-16	43
GO:0032649	regulation of interferon-gamma production	8.81316e-18	3.36225e-16	37
GO:0035710	CD4-positive, alpha-beta T cell activation	8.81316e-18	3.36225e-16	37
GO:0032606	type I interferon production	9.90838e-18	3.75553e-16	35
GO:0002688	regulation of leukocyte chemotaxis	1.18283e-17	4.4543e-16	37
GO:0007162	negative regulation of cell adhesion	1.31173e-17	4.90806e-16	60
GO:0032479	regulation of type I interferon production	1.61955e-17	6.02122e-16	34
GO:0031663	lipopolysaccharide-mediated signaling pathway	2.35471e-17	8.69903e-16	26
GO:0050870	positive regulation of T cell activation	2.55759e-17	9.38909e-16	52
GO:0097191	extrinsic apoptotic signaling pathway	2.82468e-17	1.03048e-15	51
GO:0019079	viral genome replication	3.71666e-17	1.34746e-15	37
GO:0034340	response to type I interferon	3.84555e-17	1.38559e-15	26
GO:0006979	response to oxidative stress	4.36085e-17	1.56161e-15	69
GO:0031341	regulation of cell killing	5.79858e-17	2.0638e-15	39
GO:0098586	cellular response to virus	6.12437e-17	2.16654e-15	28
GO:0045637	regulation of myeloid cell differentiation	7.16034e-17	2.51777e-15	49
GO:0062207	regulation of pattern recognition receptor signaling pathway	8.14843e-17	2.84805e-15	32
GO:0051250	negative regulation of lymphocyte activation	1.02591e-16	3.56443e-15	42
GO:0002218	activation of innate immune response	1.14877e-16	3.96768e-15	25
GO:0048247	lymphocyte chemotaxis	1.22336e-16	4.20046e-15	24
GO:0002702	positive regulation of production of molecular mediator of immune response	1.35876e-16	4.63807e-15	38
GO:0032677	regulation of interleukin-8 production	1.39122e-16	4.72126e-15	28
GO:0019882	antigen processing and presentation	1.50587e-16	5.08077e-15	36
GO:0002706	regulation of lymphocyte mediated immunity	1.82677e-16	6.12808e-15	49
GO:0062197	cellular response to chemical stress	1.89865e-16	6.33282e-15	61
GO:0032637	interleukin-8 production	2.07297e-16	6.87496e-15	28
GO:0031343	positive regulation of cell killing	2.17817e-16	7.18304e-15	32
GO:0002287	alpha-beta T cell activation involved in immune response	2.86923e-16	9.35625e-15	27
GO:0032481	positive regulation of type I interferon production	2.86923e-16	9.35625e-15	27
GO:0002821	positive regulation of adaptive immune response	3.58336e-16	1.162e-14	40
GO:0042116	macrophage activation	4.10276e-16	1.32308e-14	32
GO:0002824	positive regulation of adaptive immune response based on somatic recombination of immune receptors built from immunoglobulin superfamily domains	4.17032e-16	1.33748e-14	39
GO:0044403	biological process involved in symbiotic interaction	4.98957e-16	1.59148e-14	53
GO:0046634	regulation of alpha-beta T cell activation	6.15797e-16	1.95348e-14	34
GO:0002690	positive regulation of leukocyte chemotaxis	6.7892e-16	2.14208e-14	31
GO:0008630	intrinsic apoptotic signaling pathway in response to DNA damage	8.05107e-16	2.52657e-14	33
GO:0042093	T-helper cell differentiation	8.87797e-16	2.77116e-14	26
GO:0002449	lymphocyte mediated immunity	9.16359e-16	2.8451e-14	74
GO:0050730	regulation of peptidyl-tyrosine phosphorylation	1.13222e-15	3.4967e-14	52
GO:0002294	CD4-positive, alpha-beta T cell differentiation involved in immune response	1.33937e-15	4.11469e-14	26
GO:2000116	regulation of cysteine-type endopeptidase activity	1.54035e-15	4.70733e-14	49
GO:0035455	response to interferon-alpha	1.80224e-15	5.479e-14	18
GO:0032722	positive regulation of chemokine production	1.96172e-15	5.93293e-14	28
GO:0002293	alpha-beta T cell differentiation involved in immune response	2.00396e-15	6.00825e-14	26
GO:0045862	positive regulation of proteolysis	2.00721e-15	6.00825e-14	61
GO:0002548	monocyte chemotaxis	2.28789e-15	6.81349e-14	24
GO:0034599	cellular response to oxidative stress	2.51465e-15	7.45078e-14	52
GO:0042088	T-helper 1 type immune response	2.9717e-15	8.76052e-14	22
GO:0002832	negative regulation of response to biotic stimulus	3.28959e-15	9.6489e-14	33
GO:0002440	production of molecular mediator of immune response	3.60765e-15	1.05289e-13	67
GO:0050920	regulation of chemotaxis	4.05891e-15	1.1787e-13	47
GO:2000106	regulation of leukocyte apoptotic process	4.31558e-15	1.24703e-13	33
GO:0060337	type I interferon signaling pathway	4.38094e-15	1.25351e-13	23
GO:0071357	cellular response to type I interferon	4.38094e-15	1.25351e-13	23
GO:0006953	acute-phase response	4.49347e-15	1.27943e-13	20
GO:0070302	regulation of stress-activated protein kinase signaling cascade	5.79409e-15	1.64175e-13	44
GO:0045766	positive regulation of angiogenesis	5.95137e-15	1.6701e-13	41
GO:1904018	positive regulation of vasculature development	5.95137e-15	1.6701e-13	41
GO:0019439	aromatic compound catabolic process	6.26951e-15	1.75096e-13	70
GO:0043367	CD4-positive, alpha-beta T cell differentiation	6.59302e-15	1.83255e-13	29
GO:0022408	negative regulation of cell-cell adhesion	8.36466e-15	2.31396e-13	44
GO:0046632	alpha-beta T cell differentiation	8.7916e-15	2.42059e-13	34
GO:0032946	positive regulation of mononuclear cell proliferation	9.20915e-15	2.52365e-13	37
GO:0002708	positive regulation of lymphocyte mediated immunity	9.48055e-15	2.58589e-13	38
GO:1901361	organic cyclic compound catabolic process	1.05827e-14	2.87308e-13	72
GO:0032757	positive regulation of interleukin-8 production	1.09486e-14	2.95865e-13	23
GO:0032872	regulation of stress-activated MAPK cascade	1.60963e-14	4.32969e-13	43
GO:0071622	regulation of granulocyte chemotaxis	1.70188e-14	4.55682e-13	23
GO:0046700	heterocycle catabolic process	1.83516e-14	4.89124e-13	67
GO:0034655	nucleobase-containing compound catabolic process	1.8785e-14	4.984e-13	64
GO:0070304	positive regulation of stress-activated protein kinase signaling cascade	2.036e-14	5.37742e-13	35
GO:0001910	regulation of leukocyte mediated cytotoxicity	2.0618e-14	5.40986e-13	33
GO:0010952	positive regulation of peptidase activity	2.06681e-14	5.40986e-13	40
GO:0002444	myeloid leukocyte mediated immunity	2.35059e-14	6.12519e-13	34
GO:0007259	receptor signaling pathway via JAK-STAT	2.5773e-14	6.68609e-13	42
GO:1902622	regulation of neutrophil migration	3.34432e-14	8.62025e-13	22
GO:0002720	positive regulation of cytokine production involved in immune response	3.36717e-14	8.62025e-13	27
GO:0045824	negative regulation of innate immune response	3.36717e-14	8.62025e-13	27
GO:0031331	positive regulation of cellular catabolic process	3.41449e-14	8.70322e-13	66
GO:0018108	peptidyl-tyrosine phosphorylation	3.74978e-14	9.47748e-13	55
GO:0071675	regulation of mononuclear cell migration	3.75073e-14	9.47748e-13	32
GO:0044270	cellular nitrogen compound catabolic process	4.0129e-14	1.00962e-12	67
GO:0018212	peptidyl-tyrosine modification	4.90382e-14	1.22848e-12	55
GO:0032623	interleukin-2 production	6.00225e-14	1.49723e-12	25
GO:0048872	homeostasis of number of cells	7.05353e-14	1.75198e-12	60
GO:0036230	granulocyte activation	7.19529e-14	1.77961e-12	20
GO:0032874	positive regulation of stress-activated MAPK cascade	7.58918e-14	1.86911e-12	34
GO:0050764	regulation of phagocytosis	7.96328e-14	1.95301e-12	32
GO:0050688	regulation of defense response to virus	8.53853e-14	2.08533e-12	25
GO:0097696	receptor signaling pathway via STAT	9.06709e-14	2.20519e-12	42
GO:0072676	lymphocyte migration	9.38413e-14	2.27283e-12	30
GO:0002698	negative regulation of immune effector process	1.19272e-13	2.87683e-12	34
GO:0032613	interleukin-10 production	1.3291e-13	3.19257e-12	23
GO:0050671	positive regulation of lymphocyte proliferation	1.51552e-13	3.62545e-12	35
GO:0034121	regulation of toll-like receptor signaling pathway	1.87827e-13	4.47487e-12	24
GO:0042326	negative regulation of phosphorylation	1.95384e-13	4.636e-12	61
GO:0001912	positive regulation of leukocyte mediated cytotoxicity	2.17685e-13	5.13525e-12	27
GO:0002253	activation of immune response	2.18185e-13	5.13525e-12	66
GO:1901222	regulation of NIK/NF-kappaB signaling	2.23837e-13	5.24712e-12	28
GO:0050921	positive regulation of chemotaxis	2.31291e-13	5.40018e-12	35
GO:0002275	myeloid cell activation involved in immune response	2.38962e-13	5.55706e-12	31
GO:0043281	regulation of cysteine-type endopeptidase activity involved in apoptotic process	2.53791e-13	5.87847e-12	42
GO:0045619	regulation of lymphocyte differentiation	3.00747e-13	6.93858e-12	43
GO:1901214	regulation of neuron death	3.444e-13	7.91443e-12	61
GO:0001773	myeloid dendritic cell activation	3.58097e-13	8.19691e-12	18
GO:0010950	positive regulation of endopeptidase activity	3.83604e-13	8.74647e-12	37
GO:2001234	negative regulation of apoptotic signaling pathway	3.91979e-13	8.90266e-12	45
GO:0032608	interferon-beta production	4.10223e-13	9.24506e-12	23
GO:0032648	regulation of interferon-beta production	4.10223e-13	9.24506e-12	23
GO:0002753	cytoplasmic pattern recognition receptor signaling pathway	4.89821e-13	1.09965e-11	20
GO:0042554	superoxide anion generation	5.80603e-13	1.29846e-11	19
GO:0006801	superoxide metabolic process	5.87968e-13	1.30493e-11	23
GO:0061082	myeloid leukocyte cytokine production	5.87968e-13	1.30493e-11	23
GO:0032653	regulation of interleukin-10 production	6.0952e-13	1.34764e-11	22
GO:0042119	neutrophil activation	6.17821e-13	1.36084e-11	18
GO:2001235	positive regulation of apoptotic signaling pathway	6.4315e-13	1.4113e-11	35
GO:0001776	leukocyte homeostasis	6.57666e-13	1.43775e-11	32
GO:0002456	T cell mediated immunity	6.66367e-13	1.45134e-11	34
GO:0045621	positive regulation of lymphocyte differentiation	6.72292e-13	1.4588e-11	33
GO:0050731	positive regulation of peptidyl-tyrosine phosphorylation	7.71979e-13	1.6689e-11	39
GO:0070374	positive regulation of ERK1 and ERK2 cascade	7.81766e-13	1.68383e-11	43
GO:0070997	neuron death	8.28217e-13	1.77732e-11	65
GO:0001933	negative regulation of protein phosphorylation	1.01523e-12	2.17065e-11	55
GO:0071900	regulation of protein serine/threonine kinase activity	1.14364e-12	2.43629e-11	55
GO:2001242	regulation of intrinsic apoptotic signaling pathway	1.40808e-12	2.98871e-11	37
GO:0002825	regulation of T-helper 1 type immune response	1.53938e-12	3.24382e-11	16
GO:0043372	positive regulation of CD4-positive, alpha-beta T cell differentiation	1.53938e-12	3.24382e-11	16
GO:0050878	regulation of body fluid levels	1.57252e-12	3.30172e-11	58
GO:0050766	positive regulation of phagocytosis	1.59895e-12	3.34519e-11	26
GO:0045861	negative regulation of proteolysis	1.75202e-12	3.65233e-11	56
GO:0046635	positive regulation of alpha-beta T cell activation	1.93437e-12	4.00387e-11	24
GO:2000514	regulation of CD4-positive, alpha-beta T cell activation	1.93437e-12	4.00387e-11	24
GO:0002755	MyD88-dependent toll-like receptor signaling pathway	2.00337e-12	4.13205e-11	13
GO:0002532	production of molecular mediator involved in inflammatory response	2.03639e-12	4.18536e-11	27
GO:0045580	regulation of T cell differentiation	2.10225e-12	4.30264e-11	38
GO:0010466	negative regulation of peptidase activity	2.1082e-12	4.30264e-11	46
GO:0002262	myeloid cell homeostasis	2.14924e-12	4.37112e-11	40
GO:0032728	positive regulation of interferon-beta production	2.3475e-12	4.75777e-11	19
GO:0051701	biological process involved in interaction with host	2.49387e-12	5.03693e-11	35
GO:2001057	reactive nitrogen species metabolic process	2.78249e-12	5.60049e-11	26
GO:0032735	positive regulation of interleukin-12 production	2.83256e-12	5.6622e-11	18
GO:1902624	positive regulation of neutrophil migration	2.83256e-12	5.6622e-11	18
GO:0050728	negative regulation of inflammatory response	2.8649e-12	5.70732e-11	33
GO:0030316	osteoclast differentiation	2.89935e-12	5.75629e-11	30
GO:0051346	negative regulation of hydrolase activity	3.09168e-12	6.11733e-11	56
GO:0010563	negative regulation of phosphorus metabolic process	3.36752e-12	6.61825e-11	64
GO:0045936	negative regulation of phosphate metabolic process	3.36752e-12	6.61825e-11	64
GO:0051251	positive regulation of lymphocyte activation	3.69062e-12	7.1996e-11	65
GO:0032663	regulation of interleukin-2 production	3.70033e-12	7.1996e-11	22
GO:0043903	regulation of biological process involved in symbiotic interaction	3.70033e-12	7.1996e-11	22
GO:0045123	cellular extravasation	4.8126e-12	9.3326e-11	24
GO:0060333	interferon-gamma-mediated signaling pathway	4.99447e-12	9.65322e-11	13
GO:0042102	positive regulation of T cell proliferation	5.02409e-12	9.67841e-11	28
GO:1903901	negative regulation of viral life cycle	5.08533e-12	9.76416e-11	16
GO:0002886	regulation of myeloid leukocyte mediated immunity	6.0254e-12	1.15312e-10	23
GO:0002709	regulation of T cell mediated immunity	6.37152e-12	1.21538e-10	28
GO:0001667	ameboidal-type cell migration	6.56138e-12	1.24752e-10	65
GO:0002761	regulation of myeloid leukocyte differentiation	6.68144e-12	1.26622e-10	32
GO:0045860	positive regulation of protein kinase activity	7.1601e-12	1.35254e-10	55
GO:1901224	positive regulation of NIK/NF-kappaB signaling	7.2261e-12	1.3606e-10	22
GO:0010508	positive regulation of autophagy	7.60438e-12	1.42723e-10	33
GO:0042509	regulation of tyrosine phosphorylation of STAT protein	9.99642e-12	1.87016e-10	22
GO:0015711	organic anion transport	1.0619e-11	1.98029e-10	54
GO:0043405	regulation of MAP kinase activity	1.0984e-11	2.04183e-10	38
GO:0001659	temperature homeostasis	1.10861e-11	2.05427e-10	37
GO:0046209	nitric oxide metabolic process	1.11383e-11	2.05741e-10	25
GO:0045624	positive regulation of T-helper cell differentiation	1.15951e-11	2.13503e-10	13
GO:0046596	regulation of viral entry into host cell	1.25885e-11	2.30341e-10	19
GO:0046638	positive regulation of alpha-beta T cell differentiation	1.25885e-11	2.30341e-10	19
GO:2000379	positive regulation of reactive oxygen species metabolic process	1.49114e-11	2.71993e-10	23
GO:0006809	nitric oxide biosynthetic process	1.51119e-11	2.74791e-10	24
GO:0040013	negative regulation of locomotion	1.64747e-11	2.98642e-10	54
GO:0097300	programmed necrotic cell death	1.72495e-11	3.11719e-10	18
GO:0043370	regulation of CD4-positive, alpha-beta T cell differentiation	1.86196e-11	3.3544e-10	19
GO:0046637	regulation of alpha-beta T cell differentiation	1.87691e-11	3.37094e-10	22
GO:2001056	positive regulation of cysteine-type endopeptidase activity	2.13063e-11	3.81487e-10	32
GO:0046942	carboxylic acid transport	2.25503e-11	4.02274e-10	47
GO:0070265	necrotic cell death	2.26051e-11	4.02274e-10	21
GO:0033674	positive regulation of kinase activity	2.40991e-11	4.27558e-10	61
GO:0045582	positive regulation of T cell differentiation	2.50573e-11	4.4321e-10	29
GO:0006401	RNA catabolic process	2.54947e-11	4.49584e-10	47
GO:1901652	response to peptide	2.6853e-11	4.72112e-10	60
GO:0007596	blood coagulation	2.95696e-11	5.18312e-10	35
GO:0050868	negative regulation of T cell activation	2.97749e-11	5.20347e-10	30
GO:1905517	macrophage migration	3.12355e-11	5.44244e-10	21
GO:0070664	negative regulation of leukocyte proliferation	3.52216e-11	6.1187e-10	26
GO:0032740	positive regulation of interleukin-17 production	3.90596e-11	6.76531e-10	14
GO:0010506	regulation of autophagy	4.23909e-11	7.32058e-10	46
GO:0007260	tyrosine phosphorylation of STAT protein	4.61838e-11	7.95206e-10	22
GO:0002711	positive regulation of T cell mediated immunity	4.63916e-11	7.96435e-10	23
GO:0007599	hemostasis	4.84076e-11	8.26185e-10	35
GO:0050817	coagulation	4.84076e-11	8.26185e-10	35
GO:0050691	regulation of defense response to virus by host	5.33992e-11	9.0608e-10	17
GO:0097028	dendritic cell differentiation	5.33992e-11	9.0608e-10	17
GO:2001236	regulation of extrinsic apoptotic signaling pathway	6.62206e-11	1.12038e-09	33
GO:0045622	regulation of T-helper cell differentiation	6.70517e-11	1.13116e-09	16
GO:0000470	maturation of LSU-rRNA	7.17065e-11	1.2062e-09	14
GO:0052372	modulation by symbiont of entry into host	8.0773e-11	1.3548e-09	19
GO:0080164	regulation of nitric oxide metabolic process	8.18908e-11	1.36962e-09	22
GO:1903038	negative regulation of leukocyte cell-cell adhesion	8.56221e-11	1.42793e-09	31
GO:0051348	negative regulation of transferase activity	1.04937e-10	1.74506e-09	43
GO:0034134	toll-like receptor 2 signaling pathway	1.1472e-10	1.90234e-09	11
GO:0006914	autophagy	1.22272e-10	2.0161e-09	62
GO:0061919	process utilizing autophagic mechanism	1.22272e-10	2.0161e-09	62
GO:1901216	positive regulation of neuron death	1.24633e-10	2.04925e-09	29
GO:0006913	nucleocytoplasmic transport	1.26914e-10	2.07506e-09	51
GO:0051169	nuclear transport	1.26914e-10	2.07506e-09	51
GO:0032729	positive regulation of interferon-gamma production	1.33901e-10	2.18318e-09	23
GO:0032733	positive regulation of interleukin-10 production	1.65143e-10	2.68507e-09	16
GO:0010951	negative regulation of endopeptidase activity	1.70151e-10	2.7588e-09	35
GO:0045428	regulation of nitric oxide biosynthetic process	1.90435e-10	3.07914e-09	21
GO:0046597	negative regulation of viral entry into host cell	2.21074e-10	3.56466e-09	14
GO:0042886	amide transport	2.3659e-10	3.80434e-09	51
GO:0061081	positive regulation of myeloid leukocyte cytokine production involved in immune response	2.53234e-10	4.05649e-09	16
GO:0002673	regulation of acute inflammatory response	2.53661e-10	4.05649e-09	18
GO:0015849	organic acid transport	2.71086e-10	4.3233e-09	48
GO:0070486	leukocyte aggregation	2.80342e-10	4.45873e-09	11
GO:0045639	positive regulation of myeloid cell differentiation	3.21861e-10	5.10517e-09	26
GO:0070266	necroptotic process	3.2517e-10	5.14368e-09	15
GO:0009895	negative regulation of catabolic process	3.35898e-10	5.29901e-09	48
GO:0050830	defense response to Gram-positive bacterium	3.39321e-10	5.3386e-09	33
GO:0042531	positive regulation of tyrosine phosphorylation of STAT protein	3.5784e-10	5.61482e-09	18
GO:2000516	positive regulation of CD4-positive, alpha-beta T cell activation	3.82839e-10	5.99097e-09	16
GO:0048771	tissue remodeling	3.84765e-10	6.00501e-09	36
GO:0061900	glial cell activation	3.89455e-10	6.062e-09	17
GO:0045576	mast cell activation	4.88697e-10	7.5865e-09	24
GO:0002474	antigen processing and presentation of peptide antigen via MHC class I	5.00462e-10	7.72803e-09	18
GO:0046633	alpha-beta T cell proliferation	5.00462e-10	7.72803e-09	18
GO:0010631	epithelial cell migration	5.12432e-10	7.89199e-09	48
GO:0070498	interleukin-1-mediated signaling pathway	5.25583e-10	8.07324e-09	12
GO:0030003	cellular cation homeostasis	5.34319e-10	8.18588e-09	63
GO:0000209	protein polyubiquitination	5.37983e-10	8.22043e-09	41
GO:0150076	neuroinflammatory response	5.87778e-10	8.95787e-09	20
GO:0043409	negative regulation of MAPK cascade	5.93776e-10	9.02571e-09	34
GO:2001243	negative regulation of intrinsic apoptotic signaling pathway	6.09938e-10	9.24729e-09	24
GO:0002675	positive regulation of acute inflammatory response	6.15546e-10	9.28409e-09	14
GO:0002230	positive regulation of defense response to virus by host	6.15546e-10	9.28409e-09	14
GO:0006820	anion transport	6.28719e-10	9.45833e-09	63
GO:0090132	epithelium migration	6.30941e-10	9.46736e-09	48
GO:0032695	negative regulation of interleukin-12 production	6.32751e-10	9.47017e-09	11
GO:0015833	peptide transport	6.8502e-10	1.02262e-08	47
GO:1903707	negative regulation of hemopoiesis	7.2244e-10	1.07574e-08	26
GO:0070227	lymphocyte apoptotic process	7.53761e-10	1.11952e-08	25
GO:0034614	cellular response to reactive oxygen species	7.69234e-10	1.1396e-08	29
GO:0090130	tissue migration	7.75264e-10	1.14443e-08	48
GO:0009620	response to fungus	7.76415e-10	1.14443e-08	20
GO:0010632	regulation of epithelial cell migration	7.91559e-10	1.16381e-08	40
GO:0010935	regulation of macrophage cytokine production	8.41236e-10	1.22757e-08	16
GO:0032660	regulation of interleukin-17 production	8.41236e-10	1.22757e-08	16
GO:0062208	positive regulation of pattern recognition receptor signaling pathway	8.41236e-10	1.22757e-08	16
GO:0030336	negative regulation of cell migration	9.14968e-10	1.33184e-08	46
GO:0048002	antigen processing and presentation of peptide antigen	9.53766e-10	1.38486e-08	21
GO:0010876	lipid localization	9.6593e-10	1.39904e-08	60
GO:0006909	phagocytosis	1.00337e-09	1.44967e-08	53
GO:0010934	macrophage cytokine production	1.12447e-09	1.61664e-08	17
GO:1904407	positive regulation of nitric oxide metabolic process	1.12447e-09	1.61664e-08	17
GO:0050672	negative regulation of lymphocyte proliferation	1.1497e-09	1.64713e-08	23
GO:2000146	negative regulation of cell motility	1.15133e-09	1.64713e-08	47
GO:0002269	leukocyte activation involved in inflammatory response	1.22449e-09	1.74256e-08	16
GO:0034142	toll-like receptor 4 signaling pathway	1.22449e-09	1.74256e-08	16
GO:2000107	negative regulation of leukocyte apoptotic process	1.22698e-09	1.74256e-08	21
GO:0006469	negative regulation of protein kinase activity	1.27979e-09	1.81314e-08	35
GO:0032945	negative regulation of mononuclear cell proliferation	1.43426e-09	2.02707e-08	23
GO:0030183	B cell differentiation	1.62558e-09	2.29191e-08	32
GO:0034248	regulation of cellular amide metabolic process	1.64136e-09	2.30859e-08	58
GO:1902106	negative regulation of leukocyte differentiation	1.68458e-09	2.36368e-08	25
GO:0048660	regulation of smooth muscle cell proliferation	1.75552e-09	2.4573e-08	33
GO:0048246	macrophage chemotaxis	1.76238e-09	2.46101e-08	16
GO:1904019	epithelial cell apoptotic process	1.78549e-09	2.48732e-08	29
GO:0002335	mature B cell differentiation	1.7899e-09	2.48754e-08	15
GO:0051235	maintenance of location	1.91115e-09	2.64973e-08	48
GO:0007254	JNK cascade	2.18074e-09	3.01635e-08	32
GO:0043300	regulation of leukocyte degranulation	2.38134e-09	3.28603e-08	18
GO:0008360	regulation of cell shape	2.4161e-09	3.32612e-08	30
GO:0032620	interleukin-17 production	2.50959e-09	3.4467e-08	16
GO:0060338	regulation of type I interferon-mediated signaling pathway	2.64361e-09	3.62224e-08	15
GO:0009451	RNA modification	2.90125e-09	3.96595e-08	29
GO:1904035	regulation of epithelial cell apoptotic process	2.99933e-09	4.09044e-08	25
GO:0071624	positive regulation of granulocyte chemotaxis	3.02452e-09	4.11517e-08	13
GO:0031664	regulation of lipopolysaccharide-mediated signaling pathway	3.21958e-09	4.37039e-08	12
GO:0000302	response to reactive oxygen species	3.53278e-09	4.78441e-08	33
GO:0090022	regulation of neutrophil chemotaxis	3.73378e-09	5.04492e-08	14
GO:0045670	regulation of osteoclast differentiation	4.05843e-09	5.47091e-08	21
GO:0071677	positive regulation of mononuclear cell migration	4.07243e-09	5.47714e-08	19
GO:0043299	leukocyte degranulation	4.13434e-09	5.54762e-08	23
GO:0022604	regulation of cell morphogenesis	4.18443e-09	5.60036e-08	47
GO:0070301	cellular response to hydrogen peroxide	4.19283e-09	5.60036e-08	22
GO:1903320	regulation of protein modification by small protein conjugation or removal	4.29014e-09	5.71725e-08	39
GO:0043280	positive regulation of cysteine-type endopeptidase activity involved in apoptotic process	4.63291e-09	6.15123e-08	26
GO:0048659	smooth muscle cell proliferation	4.63687e-09	6.15123e-08	33
GO:0002704	negative regulation of leukocyte mediated immunity	4.72436e-09	6.25309e-08	20
GO:0045429	positive regulation of nitric oxide biosynthetic process	4.93869e-09	6.52198e-08	16
GO:0097398	cellular response to interleukin-17	5.06945e-09	6.67955e-08	11
GO:0001913	T cell mediated cytotoxicity	5.27674e-09	6.92143e-08	19
GO:1903556	negative regulation of tumor necrosis factor superfamily cytokine production	5.27674e-09	6.92143e-08	19
GO:0061041	regulation of wound healing	5.62798e-09	7.36559e-08	27
GO:0045444	fat cell differentiation	5.68103e-09	7.41838e-08	40
GO:0034504	protein localization to nucleus	6.2588e-09	8.1546e-08	45
GO:2000112	regulation of cellular macromolecule biosynthetic process	6.4937e-09	8.44181e-08	59
GO:0001660	fever generation	6.64119e-09	8.59526e-08	9
GO:0098792	xenophagy	6.64119e-09	8.59526e-08	9
GO:0001916	positive regulation of T cell mediated cytotoxicity	6.83185e-09	8.82246e-08	16
GO:0033673	negative regulation of kinase activity	7.6898e-09	9.90847e-08	36
GO:0006875	cellular metal ion homeostasis	7.78887e-09	1.0014e-07	54
GO:0043588	skin development	8.37695e-09	1.07464e-07	45
GO:0019730	antimicrobial humoral response	8.49368e-09	1.08723e-07	31
GO:0002763	positive regulation of myeloid leukocyte differentiation	8.72723e-09	1.11468e-07	19
GO:0006925	inflammatory cell apoptotic process	9.15523e-09	1.16425e-07	12
GO:0032928	regulation of superoxide anion generation	9.15523e-09	1.16425e-07	12
GO:0031589	cell-substrate adhesion	1.09146e-08	1.38497e-07	49
GO:0030225	macrophage differentiation	1.11437e-08	1.41097e-07	15
GO:0090322	regulation of superoxide metabolic process	1.16629e-08	1.47034e-07	13
GO:2000108	positive regulation of leukocyte apoptotic process	1.16629e-08	1.47034e-07	13
GO:0032743	positive regulation of interleukin-2 production	1.21525e-08	1.52876e-07	14
GO:0009314	response to radiation	1.37406e-08	1.72481e-07	54
GO:0009913	epidermal cell differentiation	1.47852e-08	1.84682e-07	37
GO:0001780	neutrophil homeostasis	1.48391e-08	1.84682e-07	12
GO:0090023	positive regulation of neutrophil chemotaxis	1.48391e-08	1.84682e-07	12
GO:1900745	positive regulation of p38MAPK cascade	1.48391e-08	1.84682e-07	12
GO:0008625	extrinsic apoptotic signaling pathway via death domain receptors	1.50136e-08	1.86456e-07	20
GO:0010212	response to ionizing radiation	1.50626e-08	1.86668e-07	26
GO:0072538	T-helper 17 type immune response	1.55411e-08	1.9219e-07	15
GO:0043011	myeloid dendritic cell differentiation	1.62036e-08	1.99958e-07	11
GO:0033003	regulation of mast cell activation	1.72061e-08	2.11881e-07	17
GO:0002446	neutrophil mediated immunity	1.75258e-08	2.15364e-07	14
GO:0048661	positive regulation of smooth muscle cell proliferation	1.94205e-08	2.38146e-07	23
GO:0033002	muscle cell proliferation	1.99074e-08	2.43605e-07	39
GO:0043254	regulation of protein-containing complex assembly	2.02197e-08	2.46908e-07	53
GO:0036473	cell death in response to oxidative stress	2.13213e-08	2.59817e-07	22
GO:0043124	negative regulation of I-kappaB kinase/NF-kappaB signaling	2.14646e-08	2.61018e-07	15
GO:0002437	inflammatory response to antigenic stimulus	2.25793e-08	2.74003e-07	19
GO:0060907	positive regulation of macrophage cytokine production	2.34993e-08	2.84576e-07	12
GO:0001774	microglial cell activation	2.49668e-08	3.01098e-07	14
GO:0018149	peptide cross-linking	2.49668e-08	3.01098e-07	14
GO:0030216	keratinocyte differentiation	2.54209e-08	3.05942e-07	28
GO:0010573	vascular endothelial growth factor production	2.6206e-08	3.14742e-07	13
GO:0032720	negative regulation of tumor necrosis factor production	2.63053e-08	3.15285e-07	18
GO:0010759	positive regulation of macrophage chemotaxis	2.75013e-08	3.27602e-07	11
GO:0045063	T-helper 1 cell differentiation	2.75013e-08	3.27602e-07	11
GO:0097396	response to interleukin-17	2.75013e-08	3.27602e-07	11
GO:0043491	protein kinase B signaling	3.12934e-08	3.72015e-07	33
GO:0045625	regulation of T-helper 1 cell differentiation	3.18136e-08	3.77431e-07	8
GO:0030522	intracellular receptor signaling pathway	3.3991e-08	4.02445e-07	34
GO:0070431	nucleotide-binding oligomerization domain containing 2 signaling pathway	3.43365e-08	4.05713e-07	9
GO:0051047	positive regulation of secretion	3.48275e-08	4.10683e-07	52
GO:0042092	type 2 immune response	3.51589e-08	4.13755e-07	14
GO:1903201	regulation of oxidative stress-induced cell death	3.53993e-08	4.15746e-07	19
GO:0034113	heterotypic cell-cell adhesion	4.03723e-08	4.72962e-07	16
GO:0042542	response to hydrogen peroxide	4.04331e-08	4.72962e-07	24
GO:0046328	regulation of JNK cascade	4.21655e-08	4.91257e-07	27
GO:0072331	signal transduction by p53 class mediator	4.21655e-08	4.91257e-07	27
GO:0001558	regulation of cell growth	4.36271e-08	5.07274e-07	55
GO:0044790	suppression of viral release by host	4.68676e-08	5.43869e-07	10
GO:1903532	positive regulation of secretion by cell	4.75535e-08	5.50733e-07	47
GO:0071496	cellular response to external stimulus	4.83481e-08	5.58827e-07	42
GO:0001894	tissue homeostasis	4.97961e-08	5.74427e-07	40
GO:0006865	amino acid transport	5.13967e-08	5.91721e-07	28
GO:0001914	regulation of T cell mediated cytotoxicity	5.29321e-08	6.08198e-07	16
GO:0046640	regulation of alpha-beta T cell proliferation	5.36014e-08	6.14678e-07	15
GO:0032088	negative regulation of NF-kappaB transcription factor activity	5.46296e-08	6.25241e-07	19
GO:0002313	mature B cell differentiation involved in immune response	5.53861e-08	6.31423e-07	12
GO:0010574	regulation of vascular endothelial growth factor production	5.53861e-08	6.31423e-07	12
GO:0030101	natural killer cell activation	5.58761e-08	6.35767e-07	23
GO:0008544	epidermis development	5.62387e-08	6.38648e-07	47
GO:0002534	cytokine production involved in inflammatory response	6.21571e-08	7.03122e-07	17
GO:0070231	T cell apoptotic process	6.21571e-08	7.03122e-07	17
GO:0007204	positive regulation of cytosolic calcium ion concentration	6.29809e-08	7.09691e-07	35
GO:0043542	endothelial cell migration	6.29809e-08	7.09691e-07	35
GO:1900407	regulation of cellular response to oxidative stress	6.48388e-08	7.29218e-07	20
GO:0031668	cellular response to extracellular stimulus	6.5098e-08	7.30725e-07	36
GO:0000054	ribosomal subunit export from nucleus	6.94075e-08	7.74631e-07	9
GO:0002468	dendritic cell antigen processing and presentation	6.94075e-08	7.74631e-07	9
GO:0033750	ribosome localization	6.94075e-08	7.74631e-07	9
GO:0003018	vascular process in circulatory system	7.0172e-08	7.81668e-07	35
GO:0071902	positive regulation of protein serine/threonine kinase activity	7.42105e-08	8.2508e-07	32
GO:0009914	hormone transport	7.9728e-08	8.84739e-07	48
GO:0048144	fibroblast proliferation	8.08357e-08	8.95328e-07	26
GO:0002283	neutrophil activation involved in immune response	8.16993e-08	9.0318e-07	10
GO:1903829	positive regulation of protein localization	8.60772e-08	9.49778e-07	57
GO:0044000	movement in host	9.02257e-08	9.93675e-07	24
GO:0033028	myeloid cell apoptotic process	9.21856e-08	1.01335e-06	14
GO:0061756	leukocyte adhesion to vascular endothelial cell	9.47415e-08	1.03949e-06	15
GO:0010594	regulation of endothelial cell migration	1.01175e-07	1.10799e-06	29
GO:0002861	regulation of inflammatory response to antigenic stimulus	1.11134e-07	1.21477e-06	13
GO:0051767	nitric-oxide synthase biosynthetic process	1.1377e-07	1.23895e-06	11
GO:0051769	regulation of nitric-oxide synthase biosynthetic process	1.1377e-07	1.23895e-06	11
GO:1903034	regulation of response to wounding	1.14761e-07	1.24741e-06	29
GO:0070228	regulation of lymphocyte apoptotic process	1.24521e-07	1.34651e-06	19
GO:0038066	p38MAPK cascade	1.2457e-07	1.34651e-06	15
GO:2000351	regulation of endothelial cell apoptotic process	1.2457e-07	1.34651e-06	15
GO:0070423	nucleotide-binding oligomerization domain containing signaling pathway	1.3205e-07	1.42473e-06	9
GO:0031649	heat generation	1.37441e-07	1.47743e-06	10
GO:0072677	eosinophil migration	1.37441e-07	1.47743e-06	10
GO:0043406	positive regulation of MAP kinase activity	1.42863e-07	1.53289e-06	24
GO:0042176	regulation of protein catabolic process	1.44388e-07	1.5464e-06	45
GO:0042255	ribosome assembly	1.47037e-07	1.5719e-06	16
GO:0051259	protein complex oligomerization	1.48007e-07	1.5766e-06	36
GO:0046330	positive regulation of JNK cascade	1.48017e-07	1.5766e-06	21
GO:0002604	regulation of dendritic cell antigen processing and presentation	1.49223e-07	1.58655e-06	7
GO:0002483	antigen processing and presentation of endogenous peptide antigen	1.54595e-07	1.63473e-06	13
GO:0019885	antigen processing and presentation of endogenous peptide antigen via MHC class I	1.54595e-07	1.63473e-06	13
GO:0032689	negative regulation of interferon-gamma production	1.54595e-07	1.63473e-06	13
GO:0042113	B cell activation	1.5718e-07	1.65906e-06	52
GO:0032814	regulation of natural killer cell activation	1.62654e-07	1.71374e-06	15
GO:0002701	negative regulation of production of molecular mediator of immune response	1.67211e-07	1.75857e-06	14
GO:0043433	negative regulation of DNA-binding transcription factor activity	1.68444e-07	1.76836e-06	28
GO:0009636	response to toxic substance	1.73961e-07	1.823e-06	23
GO:0032494	response to peptidoglycan	1.74838e-07	1.82891e-06	8
GO:0046718	viral entry into host cell	1.75993e-07	1.8377e-06	21
GO:0060249	anatomical structure homeostasis	1.80597e-07	1.8824e-06	44
GO:0002637	regulation of immunoglobulin production	1.84204e-07	1.91658e-06	19
GO:0006417	regulation of translation	1.88744e-07	1.96031e-06	48
GO:2000117	negative regulation of cysteine-type endopeptidase activity	2.00828e-07	2.08212e-06	20
GO:0043523	regulation of neuron apoptotic process	2.07818e-07	2.15077e-06	39
GO:1900744	regulation of p38MAPK cascade	2.12704e-07	2.19744e-06	13
GO:0006402	mRNA catabolic process	2.19851e-07	2.26726e-06	35
GO:1905521	regulation of macrophage migration	2.22346e-07	2.28894e-06	14
GO:0043525	positive regulation of neuron apoptotic process	2.22972e-07	2.29135e-06	19
GO:0032930	positive regulation of superoxide anion generation	2.2404e-07	2.29828e-06	10
GO:0048145	regulation of fibroblast proliferation	2.36476e-07	2.4216e-06	23
GO:0002827	positive regulation of T-helper 1 type immune response	2.38676e-07	2.43558e-06	9
GO:0035872	nucleotide-binding domain, leucine rich repeat containing receptor signaling pathway	2.38676e-07	2.43558e-06	9
GO:0001779	natural killer cell differentiation	2.50327e-07	2.54557e-06	12
GO:0034122	negative regulation of toll-like receptor signaling pathway	2.50327e-07	2.54557e-06	12
GO:0034123	positive regulation of toll-like receptor signaling pathway	2.61492e-07	2.64529e-06	11
GO:0043032	positive regulation of macrophage activation	2.61492e-07	2.64529e-06	11
GO:0090025	regulation of monocyte chemotaxis	2.61492e-07	2.64529e-06	11
GO:0002260	lymphocyte homeostasis	2.69069e-07	2.71722e-06	19
GO:0072577	endothelial cell apoptotic process	2.71899e-07	2.74106e-06	15
GO:0046879	hormone secretion	2.76441e-07	2.78204e-06	46
GO:0030490	maturation of SSU-rRNA	2.93318e-07	2.94681e-06	14
GO:0070534	protein K63-linked ubiquitination	2.98388e-07	2.9926e-06	16
GO:0001503	ossification	3.33708e-07	3.34109e-06	50
GO:1902882	regulation of response to oxidative stress	3.4047e-07	3.39713e-06	20
GO:2001237	negative regulation of extrinsic apoptotic signaling pathway	3.4047e-07	3.39713e-06	20
GO:0044409	entry into host	3.43581e-07	3.42233e-06	21
GO:0000027	ribosomal large subunit assembly	3.55065e-07	3.5187e-06	10
GO:0034114	regulation of heterotypic cell-cell adhesion	3.55065e-07	3.5187e-06	10
GO:0034138	toll-like receptor 3 signaling pathway	3.55065e-07	3.5187e-06	10
GO:0060330	regulation of response to interferon-gamma	3.56604e-07	3.522e-06	8
GO:0060334	regulation of interferon-gamma-mediated signaling pathway	3.56604e-07	3.522e-06	8
GO:0046883	regulation of hormone secretion	3.7052e-07	3.65326e-06	40
GO:1902041	regulation of extrinsic apoptotic signaling pathway via death domain receptors	3.84021e-07	3.77999e-06	14
GO:1905523	positive regulation of macrophage migration	3.85276e-07	3.78596e-06	11
GO:0019883	antigen processing and presentation of endogenous antigen	3.90565e-07	3.82798e-06	13
GO:0031620	regulation of fever generation	3.90864e-07	3.82798e-06	7
GO:0043434	response to peptide hormone	4.37913e-07	4.28158e-06	45
GO:0043487	regulation of RNA stability	4.47293e-07	4.36597e-06	28
GO:1901653	cellular response to peptide	4.52254e-07	4.40702e-06	41
GO:0051168	nuclear export	4.60906e-07	4.48048e-06	27
GO:0002790	peptide secretion	4.61328e-07	4.48048e-06	39
GO:0045638	negative regulation of myeloid cell differentiation	4.64523e-07	4.50402e-06	19
GO:0048008	platelet-derived growth factor receptor signaling pathway	4.66505e-07	4.51574e-06	16
GO:0030308	negative regulation of cell growth	5.04541e-07	4.87584e-06	30
GO:0072507	divalent inorganic cation homeostasis	5.09943e-07	4.9199e-06	44
GO:0061844	antimicrobial humoral immune response mediated by antimicrobial peptide	5.18346e-07	4.99272e-06	24
GO:0051702	biological process involved in interaction with symbiont	5.2932e-07	5.09002e-06	22
GO:0051098	regulation of binding	5.31796e-07	5.10542e-06	48
GO:0010575	positive regulation of vascular endothelial growth factor production	5.48664e-07	5.2587e-06	10
GO:2000181	negative regulation of blood vessel morphogenesis	5.54371e-07	5.30469e-06	21
GO:0045943	positive regulation of transcription by RNA polymerase I	5.58076e-07	5.33141e-06	11
GO:1900015	regulation of cytokine production involved in inflammatory response	5.61586e-07	5.35617e-06	15
GO:0002064	epithelial cell development	5.88022e-07	5.59916e-06	34
GO:1905039	carboxylic acid transmembrane transport	5.9353e-07	5.6424e-06	24
GO:1901343	negative regulation of vasculature development	6.47488e-07	6.14534e-06	21
GO:1903825	organic acid transmembrane transport	6.78628e-07	6.39125e-06	24
GO:0000463	maturation of LSU-rRNA from tricistronic rRNA transcript (SSU-rRNA, 5.8S rRNA, LSU-rRNA)	6.78872e-07	6.39125e-06	8
GO:0023035	CD40 signaling pathway	6.78872e-07	6.39125e-06	8
GO:0031650	regulation of heat generation	6.78872e-07	6.39125e-06	8
GO:0045651	positive regulation of macrophage differentiation	6.78872e-07	6.39125e-06	8
GO:0002577	regulation of antigen processing and presentation	6.87302e-07	6.4602e-06	9
GO:0002691	regulation of cellular extravasation	6.91045e-07	6.48493e-06	13
GO:0042063	gliogenesis	6.92508e-07	6.48823e-06	44
GO:0031334	positive regulation of protein-containing complex assembly	6.97306e-07	6.52271e-06	30
GO:0043407	negative regulation of MAP kinase activity	7.07244e-07	6.59454e-06	15
GO:0045620	negative regulation of lymphocyte differentiation	7.07244e-07	6.59454e-06	15
GO:0031330	negative regulation of cellular catabolic process	7.20001e-07	6.70278e-06	33
GO:0006399	tRNA metabolic process	7.43751e-07	6.91286e-06	27
GO:0051402	neuron apoptotic process	7.98347e-07	7.40851e-06	41
GO:0072567	chemokine (C-X-C motif) ligand 2 production	8.28659e-07	7.6582e-06	10
GO:2000341	regulation of chemokine (C-X-C motif) ligand 2 production	8.28659e-07	7.6582e-06	10
GO:0006919	activation of cysteine-type endopeptidase activity involved in apoptotic process	8.30502e-07	7.6582e-06	17
GO:0042130	negative regulation of T cell proliferation	8.30502e-07	7.6582e-06	17
GO:0048511	rhythmic process	8.34086e-07	7.67912e-06	39
GO:0001960	negative regulation of cytokine-mediated signaling pathway	8.81394e-07	8.07645e-06	16
GO:0043489	RNA stabilization	8.81394e-07	8.07645e-06	16
GO:0045600	positive regulation of fat cell differentiation	8.81394e-07	8.07645e-06	16
GO:0042269	regulation of natural killer cell mediated cytotoxicity	8.86034e-07	8.10624e-06	15
GO:0001781	neutrophil apoptotic process	8.93535e-07	8.1366e-06	7
GO:0034135	regulation of toll-like receptor 2 signaling pathway	8.93535e-07	8.1366e-06	7
GO:0043301	negative regulation of leukocyte degranulation	8.93535e-07	8.1366e-06	7
GO:0043277	apoptotic cell clearance	9.07588e-07	8.2517e-06	13
GO:0019884	antigen processing and presentation of exogenous antigen	9.11232e-07	8.27195e-06	12
GO:0033077	T cell differentiation in thymus	9.15496e-07	8.29775e-06	20
GO:0045926	negative regulation of growth	9.17073e-07	8.29915e-06	35
GO:2000378	negative regulation of reactive oxygen species metabolic process	1.05282e-06	9.51287e-06	14
GO:0002791	regulation of peptide secretion	1.0567e-06	9.53316e-06	33
GO:0031396	regulation of protein ubiquitination	1.07175e-06	9.65398e-06	31
GO:0002040	sprouting angiogenesis	1.09099e-06	9.8122e-06	22
GO:0009158	ribonucleoside monophosphate catabolic process	1.10657e-06	9.90648e-06	9
GO:0045649	regulation of macrophage differentiation	1.10657e-06	9.90648e-06	9
GO:0051770	positive regulation of nitric-oxide synthase biosynthetic process	1.10657e-06	9.90648e-06	9
GO:0002476	antigen processing and presentation of endogenous peptide antigen via MHC class Ib	1.11826e-06	9.96532e-06	11
GO:0002484	antigen processing and presentation of endogenous peptide antigen via MHC class I via ER pathway	1.11826e-06	9.96532e-06	11
GO:0010758	regulation of macrophage chemotaxis	1.11826e-06	9.96532e-06	11
GO:0002369	T cell cytokine production	1.18259e-06	1.05225e-05	13
GO:0045342	MHC class II biosynthetic process	1.22062e-06	1.08279e-05	8
GO:0072672	neutrophil extravasation	1.22062e-06	1.08279e-05	8
GO:0034110	regulation of homotypic cell-cell adhesion	1.22432e-06	1.08443e-05	12
GO:1905952	regulation of lipid localization	1.23984e-06	1.0965e-05	28
GO:0090087	regulation of peptide transport	1.27508e-06	1.12596e-05	33
GO:0006606	protein import into nucleus	1.32061e-06	1.16441e-05	27
GO:0033209	tumor necrosis factor-mediated signaling pathway	1.4555e-06	1.28141e-05	17
GO:1904951	positive regulation of establishment of protein localization	1.48971e-06	1.30955e-05	41
GO:0019915	lipid storage	1.51577e-06	1.33045e-05	18
GO:0010543	regulation of platelet activation	1.52934e-06	1.34035e-05	13
GO:0000460	maturation of 5.8S rRNA	1.5503e-06	1.35062e-05	11
GO:0002428	antigen processing and presentation of peptide antigen via MHC class Ib	1.5503e-06	1.35062e-05	11
GO:0002719	negative regulation of cytokine production involved in immune response	1.5503e-06	1.35062e-05	11
GO:0042278	purine nucleoside metabolic process	1.5503e-06	1.35062e-05	11
GO:1901215	negative regulation of neuron death	1.56317e-06	1.35979e-05	35
GO:0051897	positive regulation of protein kinase B signaling	1.57714e-06	1.3699e-05	21
GO:0042274	ribosomal small subunit biogenesis	1.60411e-06	1.39127e-05	16
GO:0033006	regulation of mast cell activation involved in immune response	1.62897e-06	1.41073e-05	12
GO:0002715	regulation of natural killer cell mediated immunity	1.6915e-06	1.46149e-05	15
GO:0016525	negative regulation of angiogenesis	1.69259e-06	1.46149e-05	20
GO:1901623	regulation of lymphocyte chemotaxis	1.72957e-06	1.49122e-05	9
GO:0042267	natural killer cell mediated cytotoxicity	1.74334e-06	1.50087e-05	17
GO:0002888	positive regulation of myeloid leukocyte mediated immunity	1.77929e-06	1.52956e-05	10
GO:0031652	positive regulation of heat generation	1.84415e-06	1.58066e-05	7
GO:0042590	antigen processing and presentation of exogenous peptide antigen via MHC class I	1.84415e-06	1.58066e-05	7
GO:0002279	mast cell activation involved in immune response	1.94346e-06	1.6609e-05	16
GO:0060761	negative regulation of response to cytokine stimulus	1.94346e-06	1.6609e-05	16
GO:0051170	import into nucleus	2.05284e-06	1.75182e-05	27
GO:0010634	positive regulation of epithelial cell migration	2.05783e-06	1.75351e-05	25
GO:0072678	T cell migration	2.079e-06	1.76857e-05	15
GO:1902369	negative regulation of RNA catabolic process	2.08157e-06	1.76857e-05	17
GO:0072594	establishment of protein localization to organelle	2.09392e-06	1.77648e-05	48
GO:0001649	osteoblast differentiation	2.12076e-06	1.79534e-05	31
GO:0000462	maturation of SSU-rRNA from tricistronic rRNA transcript (SSU-rRNA, 5.8S rRNA, LSU-rRNA)	2.12229e-06	1.79534e-05	11
GO:0055067	monovalent inorganic cation homeostasis	2.19155e-06	1.85124e-05	26
GO:0050818	regulation of coagulation	2.34599e-06	1.97883e-05	16
GO:0022618	ribonucleoprotein complex assembly	2.44938e-06	2.06306e-05	26
GO:0043154	negative regulation of cysteine-type endopeptidase activity involved in apoptotic process	2.47784e-06	2.08403e-05	17
GO:0045646	regulation of erythrocyte differentiation	2.504e-06	2.103e-05	13
GO:0002507	tolerance induction	2.53819e-06	2.12255e-05	10
GO:0090200	positive regulation of release of cytochrome c from mitochondria	2.53819e-06	2.12255e-05	10
GO:1902042	negative regulation of extrinsic apoptotic signaling pathway via death domain receptors	2.53819e-06	2.12255e-05	10
GO:0061013	regulation of mRNA catabolic process	2.54467e-06	2.12309e-05	27
GO:0072503	cellular divalent inorganic cation homeostasis	2.54611e-06	2.12309e-05	39
GO:2001238	positive regulation of extrinsic apoptotic signaling pathway	2.61861e-06	2.18043e-05	14
GO:0140632	inflammasome complex assembly	2.6329e-06	2.1892e-05	9
GO:0006869	lipid transport	2.64867e-06	2.19918e-05	47
GO:0001782	B cell homeostasis	2.80624e-06	2.32341e-05	12
GO:2000772	regulation of cellular senescence	2.80624e-06	2.32341e-05	12
GO:0009991	response to extracellular stimulus	2.82765e-06	2.33782e-05	47
GO:0002228	natural killer cell mediated immunity	2.94082e-06	2.42794e-05	17
GO:0045581	negative regulation of T cell differentiation	3.17229e-06	2.61535e-05	13
GO:0048255	mRNA stabilization	3.24466e-06	2.66747e-05	14
GO:0071715	icosanoid transport	3.24466e-06	2.66747e-05	14
GO:0043488	regulation of mRNA stability	3.2528e-06	2.67041e-05	25
GO:0007229	integrin-mediated signaling pathway	3.26471e-06	2.67642e-05	19
GO:0002768	immune response-regulating cell surface receptor signaling pathway	3.30259e-06	2.70368e-05	42
GO:0016239	positive regulation of macroautophagy	3.38257e-06	2.76528e-05	16
GO:0030168	platelet activation	3.4276e-06	2.79183e-05	18
GO:0016045	detection of bacterium	3.43896e-06	2.79183e-05	8
GO:0035457	cellular response to interferon-alpha	3.43896e-06	2.79183e-05	8
GO:0060340	positive regulation of type I interferon-mediated signaling pathway	3.43896e-06	2.79183e-05	8
GO:1900225	regulation of NLRP3 inflammasome complex assembly	3.43896e-06	2.79183e-05	8
GO:0032647	regulation of interferon-alpha production	3.56338e-06	2.88081e-05	10
GO:0071354	cellular response to interleukin-6	3.56338e-06	2.88081e-05	10
GO:0072539	T-helper 17 cell differentiation	3.56338e-06	2.88081e-05	10
GO:0046636	negative regulation of alpha-beta T cell activation	3.63695e-06	2.93622e-05	12
GO:0032692	negative regulation of interleukin-1 production	3.84179e-06	3.09304e-05	11
GO:0050869	negative regulation of B cell activation	3.84179e-06	3.09304e-05	11
GO:0051260	protein homooligomerization	3.86675e-06	3.10885e-05	27
GO:0098739	import across plasma membrane	3.89319e-06	3.12118e-05	28
GO:0006959	humoral immune response	3.90385e-06	3.12118e-05	47
GO:0009125	nucleoside monophosphate catabolic process	3.91418e-06	3.12118e-05	9
GO:0060148	positive regulation of post-transcriptional gene silencing	3.91418e-06	3.12118e-05	9
GO:0062098	regulation of programmed necrotic cell death	3.91418e-06	3.12118e-05	9
GO:1900370	positive regulation of post-transcriptional gene silencing by RNA	3.91418e-06	3.12118e-05	9
GO:0002920	regulation of humoral immune response	3.99388e-06	3.17606e-05	13
GO:1903202	negative regulation of oxidative stress-induced cell death	3.99388e-06	3.17606e-05	13
GO:0002312	B cell activation involved in immune response	4.005e-06	3.18057e-05	18
GO:0038034	signal transduction in absence of ligand	4.04117e-06	3.19625e-05	16
GO:0097192	extrinsic apoptotic signaling pathway in absence of ligand	4.04117e-06	3.19625e-05	16
GO:2000630	positive regulation of miRNA metabolic process	4.04117e-06	3.19625e-05	16
GO:0050679	positive regulation of epithelial cell proliferation	4.05443e-06	3.20239e-05	31
GO:0019216	regulation of lipid metabolic process	4.11202e-06	3.24349e-05	44
GO:1903531	negative regulation of secretion by cell	4.20749e-06	3.31432e-05	26
GO:0030072	peptide hormone secretion	4.33181e-06	3.40765e-05	36
GO:0007160	cell-matrix adhesion	4.43579e-06	3.48475e-05	31
GO:0000768	syncytium formation by plasma membrane fusion	4.54829e-06	3.55876e-05	15
GO:0140253	cell-cell fusion	4.54829e-06	3.55876e-05	15
GO:1902373	negative regulation of mRNA catabolic process	4.54829e-06	3.55876e-05	15
GO:0046055	dGMP catabolic process	4.58539e-06	3.58299e-05	6
GO:0060147	regulation of post-transcriptional gene silencing	4.67668e-06	3.64456e-05	12
GO:1900368	regulation of post-transcriptional gene silencing by RNA	4.67668e-06	3.64456e-05	12
GO:0032890	regulation of organic acid transport	4.83331e-06	3.7616e-05	17
GO:0090303	positive regulation of wound healing	4.90886e-06	3.81532e-05	14
GO:0071901	negative regulation of protein serine/threonine kinase activity	5.05111e-06	3.91716e-05	19
GO:0030856	regulation of epithelial cell differentiation	5.05332e-06	3.91716e-05	25
GO:0050708	regulation of protein secretion	5.07148e-06	3.92227e-05	37
GO:0002475	antigen processing and presentation via MHC class Ib	5.08738e-06	3.92227e-05	11
GO:0033032	regulation of myeloid cell apoptotic process	5.08738e-06	3.92227e-05	11
GO:0043304	regulation of mast cell degranulation	5.08738e-06	3.92227e-05	11
GO:0050678	regulation of epithelial cell proliferation	5.0935e-06	3.92227e-05	48
GO:0044070	regulation of anion transport	5.26058e-06	4.04559e-05	20
GO:0051101	regulation of DNA binding	5.31659e-06	4.08328e-05	21
GO:0003333	amino acid transmembrane transport	5.42962e-06	4.16461e-05	18
GO:0002544	chronic inflammatory response	5.45638e-06	4.17417e-05	8
GO:0009159	deoxyribonucleoside monophosphate catabolic process	5.45638e-06	4.17417e-05	8
GO:0030193	regulation of blood coagulation	5.47719e-06	4.17913e-05	15
GO:0043303	mast cell degranulation	5.47719e-06	4.17913e-05	15
GO:0002523	leukocyte migration involved in inflammatory response	5.69592e-06	4.32904e-05	9
GO:0032703	negative regulation of interleukin-2 production	5.69592e-06	4.32904e-05	9
GO:0046386	deoxyribose phosphate catabolic process	5.69592e-06	4.32904e-05	9
GO:0071826	ribonucleoprotein complex subunit organization	5.75377e-06	4.36732e-05	26
GO:0042149	cellular response to glucose starvation	6.21946e-06	4.70246e-05	13
GO:0043620	regulation of DNA-templated transcription in response to stress	6.21946e-06	4.70246e-05	13
GO:0070527	platelet aggregation	6.21946e-06	4.70246e-05	13
GO:0009155	purine deoxyribonucleotide catabolic process	6.27569e-06	4.71444e-05	7
GO:0009169	purine ribonucleoside monophosphate catabolic process	6.27569e-06	4.71444e-05	7
GO:0046085	adenosine metabolic process	6.27569e-06	4.71444e-05	7
GO:0060700	regulation of ribonuclease activity	6.27569e-06	4.71444e-05	7
GO:0070943	neutrophil-mediated killing of symbiont cell	6.27569e-06	4.71444e-05	7
GO:0006949	syncytium formation	6.57144e-06	4.92394e-05	15
GO:0043506	regulation of JUN kinase activity	6.57144e-06	4.92394e-05	15
GO:0033627	cell adhesion mediated by integrin	6.64101e-06	4.96969e-05	17
GO:0002931	response to ischemia	6.67143e-06	4.97969e-05	11
GO:1903670	regulation of sprouting angiogenesis	6.67143e-06	4.97969e-05	11
GO:0002478	antigen processing and presentation of exogenous peptide antigen	6.72668e-06	5.00174e-05	10
GO:0002486	antigen processing and presentation of endogenous peptide antigen via MHC class I via ER pathway, TAP-independent	6.72668e-06	5.00174e-05	10
GO:0070741	response to interleukin-6	6.72668e-06	5.00174e-05	10
GO:1901796	regulation of signal transduction by p53 class mediator	6.76052e-06	5.0205e-05	16
GO:0051222	positive regulation of protein transport	6.76924e-06	5.02059e-05	38
GO:0019932	second-messenger-mediated signaling	6.8498e-06	5.07389e-05	37
GO:0008637	apoptotic mitochondrial changes	6.85974e-06	5.07482e-05	20
GO:0030198	extracellular matrix organization	7.27823e-06	5.3776e-05	38
GO:0014911	positive regulation of smooth muscle cell migration	7.29107e-06	5.38028e-05	14
GO:1904892	regulation of receptor signaling pathway via STAT	7.51754e-06	5.54039e-05	22
GO:0002686	negative regulation of leukocyte migration	7.56439e-06	5.56789e-05	12
GO:0043507	positive regulation of JUN kinase activity	7.69663e-06	5.65809e-05	13
GO:0043062	extracellular structure organization	7.82229e-06	5.74323e-05	38
GO:0002448	mast cell mediated immunity	7.85609e-06	5.75357e-05	15
GO:1900046	regulation of hemostasis	7.85609e-06	5.75357e-05	15
GO:1900180	regulation of protein localization to nucleus	8.0263e-06	5.87086e-05	23
GO:0000469	cleavage involved in rRNA processing	8.12954e-06	5.91673e-05	9
GO:0009264	deoxyribonucleotide catabolic process	8.12954e-06	5.91673e-05	9
GO:1901223	negative regulation of NIK/NF-kappaB signaling	8.12954e-06	5.91673e-05	9
GO:1904996	positive regulation of leukocyte adhesion to vascular endothelial cell	8.12954e-06	5.91673e-05	9
GO:0071214	cellular response to abiotic stimulus	8.22534e-06	5.97156e-05	39
GO:0104004	cellular response to environmental stimulus	8.22534e-06	5.97156e-05	39
GO:0044546	NLRP3 inflammasome complex assembly	8.39121e-06	6.04085e-05	8
GO:0002922	positive regulation of humoral immune response	8.39121e-06	6.04085e-05	8
GO:0032310	prostaglandin secretion	8.39121e-06	6.04085e-05	8
GO:0070230	positive regulation of lymphocyte apoptotic process	8.39121e-06	6.04085e-05	8
GO:0051048	negative regulation of secretion	8.39926e-06	6.04085e-05	28
GO:0045229	external encapsulating structure organization	8.40358e-06	6.04085e-05	38
GO:0048608	reproductive structure development	8.40358e-06	6.04085e-05	38
GO:0055074	calcium ion homeostasis	8.40358e-06	6.04085e-05	38
GO:0031638	zymogen activation	8.42778e-06	6.04336e-05	18
GO:1903312	negative regulation of mRNA metabolic process	8.42778e-06	6.04336e-05	18
GO:0010939	regulation of necrotic cell death	8.66871e-06	6.20849e-05	11
GO:0001836	release of cytochrome c from mitochondria	8.82821e-06	6.29954e-05	14
GO:0043331	response to dsRNA	8.82821e-06	6.29954e-05	14
GO:2000401	regulation of lymphocyte migration	8.82821e-06	6.29954e-05	14
GO:0009119	ribonucleoside metabolic process	9.06352e-06	6.45168e-05	10
GO:0032607	interferon-alpha production	9.06352e-06	6.45168e-05	10
GO:0070373	negative regulation of ERK1 and ERK2 cascade	9.38462e-06	6.67211e-05	16
GO:0071897	DNA biosynthetic process	9.51736e-06	6.74492e-05	26
GO:0010332	response to gamma radiation	9.5217e-06	6.74492e-05	12
GO:0060966	regulation of gene silencing by RNA	9.5217e-06	6.74492e-05	12
GO:0002246	wound healing involved in inflammatory response	9.61882e-06	6.77263e-05	6
GO:0002887	negative regulation of myeloid leukocyte mediated immunity	9.61882e-06	6.77263e-05	6
GO:0009172	purine deoxyribonucleoside monophosphate catabolic process	9.61882e-06	6.77263e-05	6
GO:0033212	iron import into cell	9.61882e-06	6.77263e-05	6
GO:0035744	T-helper 1 cell cytokine production	9.61882e-06	6.77263e-05	6
GO:0071560	cellular response to transforming growth factor beta stimulus	9.68112e-06	6.80828e-05	31
GO:2000628	regulation of miRNA metabolic process	9.71623e-06	6.82474e-05	18
GO:0043087	regulation of GTPase activity	9.83522e-06	6.90002e-05	40
GO:0046425	regulation of receptor signaling pathway via JAK-STAT	9.88228e-06	6.91641e-05	21
GO:0046822	regulation of nucleocytoplasmic transport	9.88228e-06	6.91641e-05	21
GO:0051896	regulation of protein kinase B signaling	1.05054e-05	7.34374e-05	25
GO:0009128	purine nucleoside monophosphate catabolic process	1.06288e-05	7.39454e-05	7
GO:0043312	neutrophil degranulation	1.06288e-05	7.39454e-05	7
GO:0045346	regulation of MHC class II biosynthetic process	1.06288e-05	7.39454e-05	7
GO:1902563	regulation of neutrophil activation	1.06288e-05	7.39454e-05	7
GO:0034109	homotypic cell-cell adhesion	1.10097e-05	7.65046e-05	16
GO:0061458	reproductive system development	1.1149e-05	7.73803e-05	38
GO:0006356	regulation of transcription by RNA polymerase I	1.11667e-05	7.74108e-05	11
GO:0046128	purine ribonucleoside metabolic process	1.13997e-05	7.87458e-05	9
GO:0098581	detection of external biotic stimulus	1.13997e-05	7.87458e-05	9
GO:1900017	positive regulation of cytokine production involved in inflammatory response	1.13997e-05	7.87458e-05	9
GO:0043030	regulation of macrophage activation	1.16043e-05	8.00639e-05	13
GO:0043618	regulation of transcription from RNA polymerase II promoter in response to stress	1.19085e-05	8.20658e-05	12
GO:0045672	positive regulation of osteoclast differentiation	1.20688e-05	8.28772e-05	10
GO:0060142	regulation of syncytium formation by plasma membrane fusion	1.20688e-05	8.28772e-05	10
GO:1903203	regulation of oxidative stress-induced neuron death	1.20688e-05	8.28772e-05	10
GO:0031640	killing of cells of another organism	1.21664e-05	8.34493e-05	17
GO:1903311	regulation of mRNA metabolic process	1.22397e-05	8.38532e-05	37
GO:0014065	phosphatidylinositol 3-kinase signaling	1.25365e-05	8.56038e-05	21
GO:0032693	negative regulation of interleukin-10 production	1.25539e-05	8.56038e-05	8
GO:0090026	positive regulation of monocyte chemotaxis	1.25539e-05	8.56038e-05	8
GO:0098543	detection of other organism	1.25539e-05	8.56038e-05	8
GO:0007623	circadian rhythm	1.27073e-05	8.65492e-05	29
GO:0015718	monocarboxylic acid transport	1.29421e-05	8.80455e-05	20
GO:0062012	regulation of small molecule metabolic process	1.32065e-05	8.97398e-05	41
GO:0071559	response to transforming growth factor beta	1.34801e-05	9.14924e-05	31
GO:0051341	regulation of oxidoreductase activity	1.4071e-05	9.53921e-05	17
GO:0006360	transcription by RNA polymerase I	1.41437e-05	9.55517e-05	13
GO:0050832	defense response to fungus	1.41437e-05	9.55517e-05	13
GO:1903793	positive regulation of anion transport	1.41437e-05	9.55517e-05	13
GO:0090276	regulation of peptide hormone secretion	1.43118e-05	9.65756e-05	30
GO:0018105	peptidyl-serine phosphorylation	1.46982e-05	9.90686e-05	38
GO:0032309	icosanoid secretion	1.48021e-05	9.96541e-05	12
GO:0006887	exocytosis	1.57369e-05	0.000105825	45
GO:0032816	positive regulation of natural killer cell activation	1.58944e-05	0.000106761	10
GO:0042594	response to starvation	1.69173e-05	0.000113501	26
GO:0035924	cellular response to vascular endothelial growth factor stimulus	1.71583e-05	0.000114574	13
GO:0001787	natural killer cell proliferation	1.72145e-05	0.000114574	7
GO:0002431	Fc receptor mediated stimulatory signaling pathway	1.72145e-05	0.000114574	7
GO:0045064	T-helper 2 cell differentiation	1.72145e-05	0.000114574	7
GO:0070942	neutrophil mediated cytotoxicity	1.72145e-05	0.000114574	7
GO:0071243	cellular response to arsenic-containing substance	1.72145e-05	0.000114574	7
GO:2000318	positive regulation of T-helper 17 type immune response	1.72145e-05	0.000114574	7
GO:0043547	positive regulation of GTPase activity	1.73029e-05	0.000115031	32
GO:0050852	T cell receptor signaling pathway	1.77308e-05	0.000117741	21
GO:0048147	negative regulation of fibroblast proliferation	1.80873e-05	0.000119972	11
GO:0042306	regulation of protein import into nucleus	1.82466e-05	0.000120174	15
GO:0035196	miRNA processing	1.82911e-05	0.000120174	12
GO:0002693	positive regulation of cellular extravasation	1.83268e-05	0.000120174	8
GO:0010818	T cell chemotaxis	1.83268e-05	0.000120174	8
GO:0020027	hemoglobin metabolic process	1.83268e-05	0.000120174	8
GO:0002579	positive regulation of antigen processing and presentation	1.83441e-05	0.000120174	6
GO:0032490	detection of molecule of bacterial origin	1.83441e-05	0.000120174	6
GO:0043313	regulation of neutrophil degranulation	1.83441e-05	0.000120174	6
GO:0046054	dGMP metabolic process	1.83441e-05	0.000120174	6
GO:0070944	neutrophil-mediated killing of bacterium	1.83441e-05	0.000120174	6
GO:0140289	protein mono-ADP-ribosylation	1.83441e-05	0.000120174	6
GO:0010586	miRNA metabolic process	1.91244e-05	0.000125005	19
GO:0016241	regulation of macroautophagy	1.91244e-05	0.000125005	19
GO:0002429	immune response-activating cell surface receptor signaling pathway	1.98178e-05	0.000129392	39
GO:1902893	regulation of miRNA transcription	2.03037e-05	0.000132417	16
GO:0002724	regulation of T cell cytokine production	2.07178e-05	0.000134666	10
GO:0036475	neuron death in response to oxidative stress	2.07178e-05	0.000134666	10
GO:0045577	regulation of B cell differentiation	2.07178e-05	0.000134666	10
GO:0002757	immune response-activating signal transduction	2.11506e-05	0.000137326	39
GO:0016556	mRNA modification	2.13821e-05	0.000137841	9
GO:0032682	negative regulation of chemokine production	2.13821e-05	0.000137841	9
GO:0039528	cytoplasmic pattern recognition receptor signaling pathway in response to virus	2.13821e-05	0.000137841	9
GO:0045932	negative regulation of muscle contraction	2.13821e-05	0.000137841	9
GO:0046641	positive regulation of alpha-beta T cell proliferation	2.13821e-05	0.000137841	9
GO:0090330	regulation of platelet aggregation	2.13821e-05	0.000137841	9
GO:0045453	bone resorption	2.13952e-05	0.000137841	15
GO:1904036	negative regulation of epithelial cell apoptotic process	2.16529e-05	0.000139347	14
GO:0019233	sensory perception of pain	2.29794e-05	0.000147721	22
GO:0032386	regulation of intracellular transport	2.3492e-05	0.00015085	38
GO:0017157	regulation of exocytosis	2.54273e-05	0.000163098	31
GO:2001244	positive regulation of intrinsic apoptotic signaling pathway	2.56259e-05	0.000163993	14
GO:0035296	regulation of tube diameter	2.56511e-05	0.000163993	24
GO:0097746	blood vessel diameter maintenance	2.56511e-05	0.000163993	24
GO:0034101	erythrocyte homeostasis	2.5795e-05	0.000164732	23
GO:0000466	maturation of 5.8S rRNA from tricistronic rRNA transcript (SSU-rRNA, 5.8S rRNA, LSU-rRNA)	2.61738e-05	0.000166604	8
GO:0060339	negative regulation of type I interferon-mediated signaling pathway	2.61738e-05	0.000166604	8
GO:2000637	positive regulation of miRNA-mediated gene silencing	2.61738e-05	0.000166604	8
GO:0002862	negative regulation of inflammatory response to antigenic stimulus	2.68382e-05	0.000169908	7
GO:0044406	adhesion of symbiont to host	2.68382e-05	0.000169908	7
GO:0062099	negative regulation of programmed necrotic cell death	2.68382e-05	0.000169908	7
GO:0070254	mucus secretion	2.68382e-05	0.000169908	7
GO:2001267	regulation of cysteine-type endopeptidase activity involved in apoptotic signaling pathway	2.68382e-05	0.000169908	7
GO:0061614	miRNA transcription	2.71579e-05	0.000171745	16
GO:0018209	peptidyl-serine modification	2.7344e-05	0.000172735	39
GO:0009161	ribonucleoside monophosphate metabolic process	2.74692e-05	0.000173338	12
GO:0006970	response to osmotic stress	2.81764e-05	0.000177417	17
GO:0014910	regulation of smooth muscle cell migration	2.81764e-05	0.000177417	17
GO:0035150	regulation of tube size	2.82369e-05	0.000177487	24
GO:0010595	positive regulation of endothelial cell migration	2.82483e-05	0.000177487	18
GO:0032768	regulation of monooxygenase activity	2.84465e-05	0.000178469	11
GO:0006874	cellular calcium ion homeostasis	2.84657e-05	0.000178469	34
GO:0009162	deoxyribonucleoside monophosphate metabolic process	2.86716e-05	0.000179374	9
GO:0048535	lymph node development	2.86716e-05	0.000179374	9
GO:0030282	bone mineralization	2.95393e-05	0.000184605	20
GO:1902895	positive regulation of miRNA transcription	3.02253e-05	0.00018869	14
GO:0034976	response to endoplasmic reticulum stress	3.19687e-05	0.000199361	31
GO:0014909	smooth muscle cell migration	3.20139e-05	0.000199429	18
GO:0014066	regulation of phosphatidylinositol 3-kinase signaling	3.21732e-05	0.000200208	17
GO:0000255	allantoin metabolic process	3.24869e-05	0.000201088	6
GO:0002756	MyD88-independent toll-like receptor signaling pathway	3.24869e-05	0.000201088	6
GO:0032650	regulation of interleukin-1 alpha production	3.24869e-05	0.000201088	6
GO:0070255	regulation of mucus secretion	3.24869e-05	0.000201088	6
GO:0072540	T-helper 17 cell lineage commitment	3.24869e-05	0.000201088	6
GO:0110148	biomineralization	3.62926e-05	0.000224407	25
GO:0010640	regulation of platelet-derived growth factor receptor signaling pathway	3.66489e-05	0.000224942	8
GO:0015732	prostaglandin transport	3.66489e-05	0.000224942	8
GO:0030194	positive regulation of blood coagulation	3.66489e-05	0.000224942	8
GO:0032303	regulation of icosanoid secretion	3.66489e-05	0.000224942	8
GO:0060547	negative regulation of necrotic cell death	3.66489e-05	0.000224942	8
GO:1900048	positive regulation of hemostasis	3.66489e-05	0.000224942	8
GO:1903798	regulation of miRNA maturation	3.66489e-05	0.000224942	8
GO:1902914	regulation of protein polyubiquitination	3.7962e-05	0.000232317	9
GO:2000352	negative regulation of endothelial cell apoptotic process	3.7962e-05	0.000232317	9
GO:0045732	positive regulation of protein catabolic process	3.79698e-05	0.000232317	26
GO:0061912	selective autophagy	3.93151e-05	0.000240296	15
GO:0070918	small regulatory ncRNA processing	4.04092e-05	0.000245918	12
GO:0032823	regulation of natural killer cell differentiation	4.04878e-05	0.000245918	7
GO:0038093	Fc receptor signaling pathway	4.04878e-05	0.000245918	7
GO:0048245	eosinophil chemotaxis	4.04878e-05	0.000245918	7
GO:0071639	positive regulation of monocyte chemotactic protein-1 production	4.04878e-05	0.000245918	7
GO:1902916	positive regulation of protein polyubiquitination	4.04878e-05	0.000245918	7
GO:0055072	iron ion homeostasis	4.12811e-05	0.000250476	16
GO:0016485	protein processing	4.14344e-05	0.000251145	33
GO:0014068	positive regulation of phosphatidylinositol 3-kinase signaling	4.16404e-05	0.000252132	14
GO:0010660	regulation of muscle cell apoptotic process	4.17025e-05	0.000252246	17
GO:0002707	negative regulation of lymphocyte mediated immunity	4.22725e-05	0.000255165	13
GO:0050854	regulation of antigen receptor-mediated signaling pathway	4.22725e-05	0.000255165	13
GO:0071604	transforming growth factor beta production	4.33936e-05	0.000261391	10
GO:2000403	positive regulation of lymphocyte migration	4.33936e-05	0.000261391	10
GO:0071478	cellular response to radiation	4.50359e-05	0.000271005	24
GO:0072332	intrinsic apoptotic signaling pathway by p53 class mediator	4.54684e-05	0.000273326	15
GO:0048015	phosphatidylinositol-mediated signaling	4.62644e-05	0.000277824	23
GO:0022612	gland morphogenesis	4.69198e-05	0.000281471	22
GO:0001935	endothelial cell proliferation	4.73523e-05	0.000283774	25
GO:0071479	cellular response to ionizing radiation	4.86468e-05	0.000289816	14
GO:0002762	negative regulation of myeloid leukocyte differentiation	4.86584e-05	0.000289816	12
GO:0009116	nucleoside metabolic process	4.86584e-05	0.000289816	12
GO:0043536	positive regulation of blood vessel endothelial cell migration	4.86584e-05	0.000289816	12
GO:0050732	negative regulation of peptidyl-tyrosine phosphorylation	4.86584e-05	0.000289816	12
GO:0051353	positive regulation of oxidoreductase activity	4.86584e-05	0.000289816	12
GO:0002438	acute inflammatory response to antigenic stimulus	4.96752e-05	0.000294669	9
GO:0002828	regulation of type 2 immune response	4.96752e-05	0.000294669	9
GO:0032673	regulation of interleukin-4 production	4.96752e-05	0.000294669	9
GO:0044346	fibroblast apoptotic process	4.96752e-05	0.000294669	9
GO:0032727	positive regulation of interferon-alpha production	5.04057e-05	0.000297792	8
GO:0032753	positive regulation of interleukin-4 production	5.04057e-05	0.000297792	8
GO:0034656	nucleobase-containing small molecule catabolic process	5.04057e-05	0.000297792	8
GO:0046685	response to arsenic-containing substance	5.04057e-05	0.000297792	8
GO:0048732	gland development	5.11995e-05	0.000302176	48
GO:0120161	regulation of cold-induced thermogenesis	5.18915e-05	0.00030595	21
GO:0034103	regulation of tissue remodeling	5.24515e-05	0.00030894	15
GO:0070232	regulation of T cell apoptotic process	5.34193e-05	0.000313691	11
GO:0089718	amino acid import across plasma membrane	5.34193e-05	0.000313691	11
GO:2000404	regulation of T cell migration	5.34193e-05	0.000313691	11
GO:0046849	bone remodeling	5.36479e-05	0.000314717	17
GO:0043535	regulation of blood vessel endothelial cell migration	5.39739e-05	0.000315833	16
GO:0010642	negative regulation of platelet-derived growth factor receptor signaling pathway	5.42171e-05	0.000315833	6
GO:0032610	interleukin-1 alpha production	5.42171e-05	0.000315833	6
GO:0033004	negative regulation of mast cell activation	5.42171e-05	0.000315833	6
GO:0034116	positive regulation of heterotypic cell-cell adhesion	5.42171e-05	0.000315833	6
GO:0038094	Fc-gamma receptor signaling pathway	5.42171e-05	0.000315833	6
GO:2000343	positive regulation of chemokine (C-X-C motif) ligand 2 production	5.42171e-05	0.000315833	6
GO:1904037	positive regulation of epithelial cell apoptotic process	5.45951e-05	0.000317719	10
GO:0014812	muscle cell migration	5.50515e-05	0.000320055	19
GO:0061045	negative regulation of wound healing	5.66619e-05	0.00032909	14
GO:0090398	cellular senescence	5.68195e-05	0.000329678	20
GO:0045058	T cell selection	5.83248e-05	0.00033774	12
GO:0140353	lipid export from cell	5.83248e-05	0.00033774	12
GO:0009123	nucleoside monophosphate metabolic process	5.89964e-05	0.000341291	13
GO:0002407	dendritic cell chemotaxis	5.93509e-05	0.000342323	7
GO:0032495	response to muramyl dipeptide	5.93509e-05	0.000342323	7
GO:0034349	glial cell apoptotic process	5.93509e-05	0.000342323	7
GO:0014015	positive regulation of gliogenesis	6.03576e-05	0.000347786	15
GO:0051604	protein maturation	6.06857e-05	0.000349332	39
GO:0009267	cellular response to starvation	6.11753e-05	0.000351457	23
GO:0048017	inositol lipid-mediated signaling	6.11753e-05	0.000351457	23
GO:0043583	ear development	6.2971e-05	0.000361418	30
GO:0106106	cold-induced thermogenesis	6.3432e-05	0.000363706	21
GO:0009410	response to xenobiotic stimulus	6.59234e-05	0.00037762	35
GO:0015740	C4-dicarboxylate transport	6.82062e-05	0.000388409	8
GO:0032069	regulation of nuclease activity	6.82062e-05	0.000388409	8
GO:0036336	dendritic cell migration	6.82062e-05	0.000388409	8
GO:0070920	regulation of production of small RNA involved in gene silencing by RNA	6.82062e-05	0.000388409	8
GO:0071605	monocyte chemotactic protein-1 production	6.82062e-05	0.000388409	8
GO:0071637	regulation of monocyte chemotactic protein-1 production	6.82062e-05	0.000388409	8
GO:0048708	astrocyte differentiation	6.92881e-05	0.000394015	15
GO:0006879	cellular iron ion homeostasis	6.93256e-05	0.000394015	13
GO:0050767	regulation of neurogenesis	7.3123e-05	0.000415194	46
GO:2000278	regulation of DNA biosynthetic process	7.63114e-05	0.000432876	19
GO:0009411	response to UV	7.72038e-05	0.000436817	21
GO:0007006	mitochondrial membrane organization	7.72306e-05	0.000436817	17
GO:0010657	muscle cell apoptotic process	7.72306e-05	0.000436817	17
GO:0071692	protein localization to extracellular region	7.90244e-05	0.00044653	42
GO:0048762	mesenchymal cell differentiation	7.95899e-05	0.00044929	29
GO:0009266	response to temperature stimulus	8.02432e-05	0.000452541	23
GO:1904994	regulation of leukocyte adhesion to vascular endothelial cell	8.23739e-05	0.000463661	9
GO:2000406	positive regulation of T cell migration	8.23739e-05	0.000463661	9
GO:0050922	negative regulation of chemotaxis	8.27167e-05	0.000465142	12
GO:0033135	regulation of peptidyl-serine phosphorylation	8.31145e-05	0.000466929	22
GO:0098801	regulation of renal system process	8.44997e-05	0.000473834	10
GO:0007252	I-kappaB phosphorylation	8.48307e-05	0.000473834	7
GO:0034755	iron ion transmembrane transport	8.48307e-05	0.000473834	7
GO:0035234	ectopic germ cell programmed cell death	8.48307e-05	0.000473834	7
GO:0035584	calcium-mediated signaling using intracellular calcium source	8.48307e-05	0.000473834	7
GO:0039531	regulation of viral-induced cytoplasmic pattern recognition receptor signaling pathway	8.48307e-05	0.000473834	7
GO:0000478	endonucleolytic cleavage involved in rRNA processing	8.6178e-05	0.000477703	6
GO:0000479	endonucleolytic cleavage of tricistronic rRNA transcript (SSU-rRNA, 5.8S rRNA, LSU-rRNA)	8.6178e-05	0.000477703	6
GO:0009170	purine deoxyribonucleoside monophosphate metabolic process	8.6178e-05	0.000477703	6
GO:0032308	positive regulation of prostaglandin secretion	8.6178e-05	0.000477703	6
GO:0034350	regulation of glial cell apoptotic process	8.6178e-05	0.000477703	6
GO:0042976	activation of Janus kinase activity	8.6178e-05	0.000477703	6
GO:0070207	protein homotrimerization	8.6178e-05	0.000477703	6
GO:2000271	positive regulation of fibroblast apoptotic process	8.6178e-05	0.000477703	6
GO:0072524	pyridine-containing compound metabolic process	8.80154e-05	0.000486963	14
GO:1903036	positive regulation of response to wounding	8.80154e-05	0.000486963	14
GO:0034620	cellular response to unfolded protein	9.06729e-05	0.000501191	15
GO:0042104	positive regulation of activated T cell proliferation	9.09288e-05	0.000501434	8
GO:0050820	positive regulation of coagulation	9.09288e-05	0.000501434	8
GO:0043271	negative regulation of ion transport	9.09747e-05	0.000501434	24
GO:0050829	defense response to Gram-negative bacterium	9.42454e-05	0.000518972	19
GO:0015800	acidic amino acid transport	9.47645e-05	0.000520848	13
GO:0042058	regulation of epidermal growth factor receptor signaling pathway	9.47645e-05	0.000520848	13
GO:0002317	plasma cell differentiation	9.69331e-05	0.000531266	5
GO:0006196	AMP catabolic process	9.69331e-05	0.000531266	5
GO:0032762	mast cell cytokine production	9.69331e-05	0.000531266	5
GO:0045834	positive regulation of lipid metabolic process	9.89769e-05	0.000541959	24
GO:0006835	dicarboxylic acid transport	0.000103376	0.000565516	15
GO:0032970	regulation of actin filament-based process	0.000103482	0.000565565	42
GO:0060964	regulation of miRNA-mediated gene silencing	0.000104033	0.000568044	10
GO:0045954	positive regulation of natural killer cell mediated cytotoxicity	0.000104534	0.000569714	9
GO:2000515	negative regulation of CD4-positive, alpha-beta T cell activation	0.000104534	0.000569714	9
GO:0031669	cellular response to nutrient levels	0.000110012	0.000599012	26
GO:0009306	protein secretion	0.000111117	0.000604463	41
GO:0010959	regulation of metal ion transport	0.000112664	0.000612307	45
GO:0001655	urogenital system development	0.000112821	0.000612592	40
GO:0098657	import into cell	0.000113953	0.000616633	29
GO:0043534	blood vessel endothelial cell migration	0.000114027	0.000616633	18
GO:0043392	negative regulation of DNA binding	0.000114305	0.000616633	11
GO:0045124	regulation of bone resorption	0.000114305	0.000616633	11
GO:0050798	activated T cell proliferation	0.000114305	0.000616633	11
GO:0050819	negative regulation of coagulation	0.000114305	0.000616633	11
GO:0090199	regulation of release of cytochrome c from mitochondria	0.000114305	0.000616633	11
GO:0035592	establishment of protein localization to extracellular region	0.00011725	0.000631938	41
GO:0008217	regulation of blood pressure	0.00011808	0.000635823	27
GO:0007179	transforming growth factor beta receptor signaling pathway	0.000118495	0.000636061	25
GO:0009164	nucleoside catabolic process	0.00011856	0.000636061	7
GO:0060544	regulation of necroptotic process	0.00011856	0.000636061	7
GO:0097202	activation of cysteine-type endopeptidase activity	0.00011856	0.000636061	7
GO:0090502	RNA phosphodiester bond hydrolysis, endonucleolytic	0.000119576	0.000640925	8
GO:0031214	biomineral tissue development	0.000123986	0.00066395	23
GO:0007015	actin filament organization	0.000124505	0.00066612	45
GO:0046006	regulation of activated T cell proliferation	0.000127253	0.000680197	10
GO:0007264	small GTPase mediated signal transduction	0.000131437	0.000697193	43
GO:0050901	leukocyte tethering or rolling	0.000131475	0.000697193	9
GO:2000191	regulation of fatty acid transport	0.000131475	0.000697193	9
GO:0002883	regulation of hypersensitivity	0.000131507	0.000697193	6
GO:0006857	oligopeptide transport	0.000131507	0.000697193	6
GO:0006968	cellular defense response	0.000131507	0.000697193	6
GO:0010819	regulation of T cell chemotaxis	0.000131507	0.000697193	6
GO:0070234	positive regulation of T cell apoptotic process	0.000131507	0.000697193	6
GO:2000232	regulation of rRNA processing	0.000131507	0.000697193	6
GO:0006766	vitamin metabolic process	0.000133468	0.00070648	14
GO:1900182	positive regulation of protein localization to nucleus	0.000133501	0.00070648	15
GO:0046850	regulation of bone remodeling	0.000135551	0.000716676	12
GO:0032956	regulation of actin cytoskeleton organization	0.000136426	0.000720487	38
GO:0032715	negative regulation of interleukin-6 production	0.000136519	0.000720487	11
GO:0030004	cellular monovalent inorganic cation homeostasis	0.00013707	0.000722746	17
GO:1905954	positive regulation of lipid localization	0.000140923	0.00074239	18
GO:0042180	cellular ketone metabolic process	0.000144271	0.000758656	28
GO:0046777	protein autophosphorylation	0.000144271	0.000758656	28
GO:0043270	positive regulation of ion transport	0.000146434	0.000769337	36
GO:0046890	regulation of lipid biosynthetic process	0.000149928	0.000786985	25
GO:0006400	tRNA modification	0.000152571	0.000800141	14
GO:1903322	positive regulation of protein modification by small protein conjugation or removal	0.000153514	0.000804365	20
GO:0001783	B cell apoptotic process	0.000154699	0.000808396	10
GO:0009261	ribonucleotide catabolic process	0.000154699	0.000808396	10
GO:0072523	purine-containing compound catabolic process	0.000154699	0.000808396	10
GO:0001516	prostaglandin biosynthetic process	0.000155283	0.000809999	8
GO:0046457	prostanoid biosynthetic process	0.000155283	0.000809999	8
GO:0000082	G1/S transition of mitotic cell cycle	0.000158319	0.000825099	27
GO:0009064	glutamine family amino acid metabolic process	0.00015862	0.000825124	12
GO:0051851	modulation by host of symbiont process	0.00015862	0.000825124	12
GO:0010720	positive regulation of cell development	0.000158748	0.000825124	39
GO:0051099	positive regulation of binding	0.00016157	0.000839044	24
GO:0032892	positive regulation of organic acid transport	0.000162298	0.000839679	11
GO:0009151	purine deoxyribonucleotide metabolic process	0.000162412	0.000839679	7
GO:0030728	ovulation	0.000162412	0.000839679	7
GO:0046426	negative regulation of receptor signaling pathway via JAK-STAT	0.000162412	0.000839679	7
GO:0071359	cellular response to dsRNA	0.000162412	0.000839679	7
GO:0007173	epidermal growth factor receptor signaling pathway	0.000163448	0.000844033	16
GO:0002717	positive regulation of natural killer cell mediated immunity	0.000163977	0.000844033	9
GO:0009595	detection of biotic stimulus	0.000163977	0.000844033	9
GO:0071634	regulation of transforming growth factor beta production	0.000163977	0.000844033	9
GO:1902229	regulation of intrinsic apoptotic signaling pathway in response to DNA damage	0.000163977	0.000844033	9
GO:0032621	interleukin-18 production	0.000169695	0.000868107	5
GO:0032819	positive regulation of natural killer cell proliferation	0.000169695	0.000868107	5
GO:0034351	negative regulation of glial cell apoptotic process	0.000169695	0.000868107	5
GO:0051709	regulation of killing of cells of another organism	0.000169695	0.000868107	5
GO:0061299	retina vasculature morphogenesis in camera-type eye	0.000169695	0.000868107	5
GO:1903800	positive regulation of miRNA maturation	0.000169695	0.000868107	5
GO:1990440	positive regulation of transcription from RNA polymerase II promoter in response to endoplasmic reticulum stress	0.000169695	0.000868107	5
GO:0007369	gastrulation	0.000173055	0.000884518	23
GO:0060191	regulation of lipase activity	0.000173992	0.000888529	14
GO:0048863	stem cell differentiation	0.000181067	0.000923852	31
GO:0051651	maintenance of location in cell	0.000182693	0.000931336	27
GO:0044843	cell cycle G1/S phase transition	0.00018432	0.00093881	29
GO:0009394	2'-deoxyribonucleotide metabolic process	0.000186965	0.000950623	10
GO:0019692	deoxyribose phosphate metabolic process	0.000186965	0.000950623	10
GO:0019722	calcium-mediated signaling	0.000189139	0.000960837	24
GO:0006986	response to unfolded protein	0.000189804	0.000963382	17
GO:0045137	development of primary sexual characteristics	0.000190646	0.000966813	28
GO:0006140	regulation of nucleotide metabolic process	0.000192918	0.000977486	15
GO:0002295	T-helper cell lineage commitment	0.000193849	0.000978804	6
GO:0007250	activation of NF-kappaB-inducing kinase activity	0.000193849	0.000978804	6
GO:0032306	regulation of prostaglandin secretion	0.000193849	0.000978804	6
GO:0060546	negative regulation of necroptotic process	0.000193849	0.000978804	6
GO:0010038	response to metal ion	0.000195327	0.000985416	32
GO:1901184	regulation of ERBB signaling pathway	0.000196117	0.000986839	13
GO:1901292	nucleoside phosphate catabolic process	0.000196117	0.000986839	13
GO:1905897	regulation of response to endoplasmic reticulum stress	0.000196117	0.000986839	13
GO:0010623	programmed cell death involved in cell development	0.000199322	0.00100038	8
GO:0044062	regulation of excretion	0.000199322	0.00100038	8
GO:2000316	regulation of T-helper 17 type immune response	0.000199322	0.00100038	8
GO:0030218	erythrocyte differentiation	0.000202489	0.00101488	20
GO:0009167	purine ribonucleoside monophosphate metabolic process	0.000202906	0.00101488	9
GO:0010661	positive regulation of muscle cell apoptotic process	0.000202906	0.00101488	9
GO:0045589	regulation of regulatory T cell differentiation	0.000202906	0.00101488	9
GO:0001704	formation of primary germ layer	0.000204965	0.0010243	16
GO:0009166	nucleotide catabolic process	0.000214948	0.00107327	12
GO:0033033	negative regulation of myeloid cell apoptotic process	0.00021851	0.00108826	7
GO:0046040	IMP metabolic process	0.00021851	0.00108826	7
GO:1903204	negative regulation of oxidative stress-induced neuron death	0.00021851	0.00108826	7
GO:0051384	response to glucocorticoid	0.000224713	0.00111788	14
GO:0006520	cellular amino acid metabolic process	0.00022484	0.00111788	29
GO:0030857	negative regulation of epithelial cell differentiation	0.000226393	0.00112464	11
GO:0002793	positive regulation of peptide secretion	0.000233815	0.00115954	18
GO:0033138	positive regulation of peptidyl-serine phosphorylation	0.000233815	0.00115954	18
GO:0001892	embryonic placenta development	0.000234085	0.00115989	17
GO:1903305	regulation of regulated secretory pathway	0.000238577	0.00118115	23
GO:0006195	purine nucleotide catabolic process	0.000249216	0.00122861	9
GO:0010803	regulation of tumor necrosis factor-mediated signaling pathway	0.000249216	0.00122861	9
GO:0032633	interleukin-4 production	0.000249216	0.00122861	9
GO:0043302	positive regulation of leukocyte degranulation	0.000249216	0.00122861	9
GO:0071425	hematopoietic stem cell proliferation	0.000249216	0.00122861	9
GO:0031295	T cell costimulation	0.000253109	0.00124675	8
GO:0048146	positive regulation of fibroblast proliferation	0.000257208	0.00126587	13
GO:0098754	detoxification	0.000265728	0.00130231	11
GO:0002639	positive regulation of immunoglobulin production	0.000265728	0.00130231	11
GO:0006826	iron ion transport	0.000265728	0.00130231	11
GO:0043330	response to exogenous dsRNA	0.000265728	0.00130231	11
GO:0070229	negative regulation of lymphocyte apoptotic process	0.000265728	0.00130231	11
GO:0010810	regulation of cell-substrate adhesion	0.000266589	0.00130434	26
GO:2000241	regulation of reproductive process	0.000266589	0.00130434	26
GO:0032868	response to insulin	0.000266992	0.00130522	28
GO:0009262	deoxyribonucleotide metabolic process	0.000268621	0.00131208	10
GO:0034249	negative regulation of cellular amide metabolic process	0.000272807	0.00133119	25
GO:0050714	positive regulation of protein secretion	0.000273217	0.00133119	21
GO:1990845	adaptive thermogenesis	0.000273217	0.00133119	21
GO:0006816	calcium ion transport	0.000275507	0.0013324	43
GO:0002524	hypersensitivity	0.000277355	0.0013324	6
GO:0030730	sequestering of triglyceride	0.000277355	0.0013324	6
GO:0033080	immature T cell proliferation in thymus	0.000277355	0.0013324	6
GO:0039535	regulation of RIG-I signaling pathway	0.000277355	0.0013324	6
GO:0045579	positive regulation of B cell differentiation	0.000277355	0.0013324	6
GO:0070102	interleukin-6-mediated signaling pathway	0.000277355	0.0013324	6
GO:0070206	protein trimerization	0.000277355	0.0013324	6
GO:0140131	positive regulation of lymphocyte chemotaxis	0.000277355	0.0013324	6
GO:1902570	protein localization to nucleolus	0.000277355	0.0013324	6
GO:0051100	negative regulation of binding	0.000277776	0.0013324	22
GO:0006152	purine nucleoside catabolic process	0.000277803	0.0013324	5
GO:0016078	tRNA catabolic process	0.000277803	0.0013324	5
GO:0032825	positive regulation of natural killer cell differentiation	0.000277803	0.0013324	5
GO:0034154	toll-like receptor 7 signaling pathway	0.000277803	0.0013324	5
GO:0045348	positive regulation of MHC class II biosynthetic process	0.000277803	0.0013324	5
GO:0097012	response to granulocyte macrophage colony-stimulating factor	0.000277803	0.0013324	5
GO:0097400	interleukin-17-mediated signaling pathway	0.000277803	0.0013324	5
GO:1900227	positive regulation of NLRP3 inflammasome complex assembly	0.000277803	0.0013324	5
GO:0019724	B cell mediated immunity	0.00027972	0.0013405	31
GO:0051209	release of sequestered calcium ion into cytosol	0.000287084	0.00137466	17
GO:0090501	RNA phosphodiester bond hydrolysis	0.00028747	0.00137538	12
GO:0010884	positive regulation of lipid storage	0.000289234	0.00138042	7
GO:1901739	regulation of myoblast fusion	0.000289234	0.00138042	7
GO:1903306	negative regulation of regulated secretory pathway	0.000289234	0.00138042	7
GO:0061097	regulation of protein tyrosine kinase activity	0.000293407	0.00139806	13
GO:1901657	glycosyl compound metabolic process	0.000293407	0.00139806	13
GO:0098656	anion transmembrane transport	0.000298436	0.00142086	24
GO:2000279	negative regulation of DNA biosynthetic process	0.000303953	0.00144595	9
GO:0030148	sphingolipid biosynthetic process	0.000306813	0.00145836	15
GO:0071375	cellular response to peptide hormone stimulus	0.000313821	0.00149046	30
GO:0045055	regulated exocytosis	0.000315555	0.00149636	31
GO:0060485	mesenchyme development	0.000315577	0.00149636	32
GO:0046889	positive regulation of lipid biosynthetic process	0.0003161	0.00149763	16
GO:0051283	negative regulation of sequestering of calcium ion	0.000317279	0.00150199	17
GO:0000154	rRNA modification	0.000318208	0.00150273	8
GO:0050999	regulation of nitric-oxide synthase activity	0.000318208	0.00150273	8
GO:0070269	pyroptosis	0.000318208	0.00150273	8
GO:1900542	regulation of purine nucleotide metabolic process	0.000324431	0.00152984	14
GO:0007265	Ras protein signal transduction	0.000324471	0.00152984	35
GO:0008406	gonad development	0.000338711	0.00159569	27
GO:0001890	placenta development	0.000352246	0.00165811	22
GO:0002820	negative regulation of adaptive immune response	0.000361847	0.0016992	11
GO:0055078	sodium ion homeostasis	0.000361847	0.0016992	11
GO:1902475	L-alpha-amino acid transmembrane transport	0.000361847	0.0016992	11
GO:0001706	endoderm formation	0.000368259	0.00172419	9
GO:0009126	purine nucleoside monophosphate metabolic process	0.000368259	0.00172419	9
GO:0034661	ncRNA catabolic process	0.000368259	0.00172419	9
GO:0072521	purine-containing compound metabolic process	0.000368351	0.00172419	45
GO:1904062	regulation of cation transmembrane transport	0.000369913	0.00173011	40
GO:0002726	positive regulation of T cell cytokine production	0.000377223	0.00175307	7
GO:0035743	CD4-positive, alpha-beta T cell cytokine production	0.000377223	0.00175307	7
GO:0035813	regulation of renal sodium excretion	0.000377223	0.00175307	7
GO:0039529	RIG-I signaling pathway	0.000377223	0.00175307	7
GO:0045730	respiratory burst	0.000377223	0.00175307	7
GO:0071276	cellular response to cadmium ion	0.000377223	0.00175307	7
GO:1902230	negative regulation of intrinsic apoptotic signaling pathway in response to DNA damage	0.000377223	0.00175307	7
GO:1904893	negative regulation of receptor signaling pathway via STAT	0.000377223	0.00175307	7
GO:0030195	negative regulation of blood coagulation	0.000378159	0.00175602	10
GO:0006885	regulation of pH	0.000382778	0.00177464	15
GO:0032147	activation of protein kinase activity	0.000382778	0.00177464	15
GO:0051282	regulation of sequestering of calcium ion	0.000386005	0.0017814	17
GO:0006448	regulation of translational elongation	0.000386678	0.0017814	6
GO:0033079	immature T cell proliferation	0.000386678	0.0017814	6
GO:0033623	regulation of integrin activation	0.000386678	0.0017814	6
GO:0051132	NK T cell activation	0.000386678	0.0017814	6
GO:1900117	regulation of execution phase of apoptosis	0.000386678	0.0017814	6
GO:1901741	positive regulation of myoblast fusion	0.000386678	0.0017814	6
GO:1902074	response to salt	0.000386678	0.0017814	6
GO:0031294	lymphocyte costimulation	0.000396335	0.00182445	8
GO:0034250	positive regulation of cellular amide metabolic process	0.000411024	0.00189058	21
GO:0014013	regulation of gliogenesis	0.000412231	0.00189464	18
GO:0009408	response to heat	0.000426456	0.00195848	15
GO:0001973	G protein-coupled adenosine receptor signaling pathway	0.000431125	0.00196446	5
GO:0032817	regulation of natural killer cell proliferation	0.000431125	0.00196446	5
GO:0035588	G protein-coupled purinergic receptor signaling pathway	0.000431125	0.00196446	5
GO:0042532	negative regulation of tyrosine phosphorylation of STAT protein	0.000431125	0.00196446	5
GO:0045628	regulation of T-helper 2 cell differentiation	0.000431125	0.00196446	5
GO:0060368	regulation of Fc receptor mediated stimulatory signaling pathway	0.000431125	0.00196446	5
GO:0097048	dendritic cell apoptotic process	0.000431125	0.00196446	5
GO:1904816	positive regulation of protein localization to chromosome, telomeric region	0.000431125	0.00196446	5
GO:2000668	regulation of dendritic cell apoptotic process	0.000431125	0.00196446	5
GO:2000774	positive regulation of cellular senescence	0.000431125	0.00196446	5
GO:0001510	RNA methylation	0.000434565	0.00197705	12
GO:0014009	glial cell proliferation	0.000434565	0.00197705	12
GO:0045066	regulatory T cell differentiation	0.000443371	0.00201554	9
GO:0042307	positive regulation of protein import into nucleus	0.000445519	0.00202216	10
GO:1900047	negative regulation of hemostasis	0.000445519	0.00202216	10
GO:0051208	sequestering of calcium ion	0.000467222	0.00211902	17
GO:0032418	lysosome localization	0.000474332	0.00214792	15
GO:1990849	vacuolar localization	0.000474332	0.00214792	15
GO:0062013	positive regulation of small molecule metabolic process	0.000481178	0.00217724	21
GO:0035739	CD4-positive, alpha-beta T cell proliferation	0.000485379	0.00219042	7
GO:0060143	positive regulation of syncytium formation by plasma membrane fusion	0.000485379	0.00219042	7
GO:2000269	regulation of fibroblast apoptotic process	0.000485379	0.00219042	7
GO:0050873	brown fat cell differentiation	0.000485592	0.00219042	11
GO:0008299	isoprenoid biosynthetic process	0.00048936	0.00220401	8
GO:0009112	nucleobase metabolic process	0.00048936	0.00220401	8
GO:0055076	transition metal ion homeostasis	0.000493472	0.00222081	18
GO:0032922	circadian regulation of gene expression	0.000495899	0.00223002	12
GO:0034763	negative regulation of transmembrane transport	0.000510216	0.00229264	19
GO:0045667	regulation of osteoblast differentiation	0.000518646	0.00232872	20
GO:0002863	positive regulation of inflammatory response to antigenic stimulus	0.000526961	0.00234263	6
GO:0032941	secretion by tissue	0.000522546	0.00234263	10
GO:2001020	regulation of response to DNA damage stimulus	0.000525891	0.00234263	32
GO:0002281	macrophage activation involved in immune response	0.000526961	0.00234263	6
GO:0002643	regulation of tolerance induction	0.000526961	0.00234263	6
GO:0030502	negative regulation of bone mineralization	0.000526961	0.00234263	6
GO:0032305	positive regulation of icosanoid secretion	0.000526961	0.00234263	6
GO:0043373	CD4-positive, alpha-beta T cell lineage commitment	0.000526961	0.00234263	6
GO:0045986	negative regulation of smooth muscle contraction	0.000526961	0.00234263	6
GO:0060149	negative regulation of post-transcriptional gene silencing	0.000526961	0.00234263	6
GO:0060967	negative regulation of gene silencing by RNA	0.000526961	0.00234263	6
GO:0090594	inflammatory response to wounding	0.000526961	0.00234263	6
GO:1900369	negative regulation of post-transcriptional gene silencing by RNA	0.000526961	0.00234263	6
GO:0006898	receptor-mediated endocytosis	0.00053804	0.00238901	29
GO:0003158	endothelium development	0.000539032	0.00238901	18
GO:0010811	positive regulation of cell-substrate adhesion	0.000539032	0.00238901	18
GO:0035966	response to topologically incorrect protein	0.000539032	0.00238901	18
GO:0015807	L-amino acid transport	0.000559639	0.00247471	11
GO:0042698	ovulation cycle	0.000559639	0.00247471	11
GO:1903409	reactive oxygen species biosynthetic process	0.000559639	0.00247471	11
GO:0048662	negative regulation of smooth muscle cell proliferation	0.000564357	0.00249179	12
GO:1904894	positive regulation of receptor signaling pathway via STAT	0.000564357	0.00249179	12
GO:0016236	macroautophagy	0.000566137	0.00249776	27
GO:0035914	skeletal muscle cell differentiation	0.000574619	0.00253136	14
GO:1903035	negative regulation of response to wounding	0.000574619	0.00253136	14
GO:0007589	body fluid secretion	0.000578783	0.00254778	16
GO:0006109	regulation of carbohydrate metabolic process	0.000583663	0.00256733	23
GO:0044262	cellular carbohydrate metabolic process	0.000595381	0.0026169	31
GO:0002902	regulation of B cell apoptotic process	0.000599311	0.00262823	8
GO:0006471	protein ADP-ribosylation	0.000599311	0.00262823	8
GO:0009154	purine ribonucleotide catabolic process	0.000599311	0.00262823	8
GO:2000113	negative regulation of cellular macromolecule biosynthetic process	0.000606057	0.00265582	24
GO:0002714	positive regulation of B cell mediated immunity	0.000610279	0.00266233	10
GO:0002891	positive regulation of immunoglobulin mediated immune response	0.000610279	0.00266233	10
GO:0006692	prostanoid metabolic process	0.000610279	0.00266233	10
GO:0006693	prostaglandin metabolic process	0.000610279	0.00266233	10
GO:0010883	regulation of lipid storage	0.000610279	0.00266233	10
GO:0045687	positive regulation of glial cell differentiation	0.000610279	0.00266233	10
GO:0031639	plasminogen activation	0.000616862	0.00268303	7
GO:0032480	negative regulation of type I interferon production	0.000616862	0.00268303	7
GO:0033622	integrin activation	0.000616862	0.00268303	7
GO:0045648	positive regulation of erythrocyte differentiation	0.000616862	0.00268303	7
GO:0015931	nucleobase-containing compound transport	0.000626106	0.0027212	23
GO:0042771	intrinsic apoptotic signaling pathway in response to DNA damage by p53 class mediator	0.000631474	0.0027425	9
GO:0038127	ERBB signaling pathway	0.000637055	0.00276468	16
GO:0001866	NK T cell proliferation	0.000640518	0.00276973	5
GO:0002829	negative regulation of type 2 immune response	0.000640518	0.00276973	5
GO:1902036	regulation of hematopoietic stem cell differentiation	0.000640518	0.00276973	5
GO:1905048	regulation of metallopeptidase activity	0.000640518	0.00276973	5
GO:0031960	response to corticosteroid	0.000640592	0.00276973	14
GO:0030278	regulation of ossification	0.000641118	0.00276995	18
GO:0030865	cortical cytoskeleton organization	0.00064287	0.00277341	11
GO:0070059	intrinsic apoptotic signaling pathway in response to endoplasmic reticulum stress	0.00064287	0.00277341	11
GO:0045921	positive regulation of exocytosis	0.00064646	0.00278685	15
GO:0007548	sex differentiation	0.000653728	0.00281609	32
GO:0002923	regulation of humoral immune response mediated by circulating immunoglobulin	0.000703813	0.00302292	6
GO:0035994	response to muscle stretch	0.000703813	0.00302292	6
GO:0050665	hydrogen peroxide biosynthetic process	0.000703813	0.00302292	6
GO:0090050	positive regulation of cell migration involved in sprouting angiogenesis	0.000703813	0.00302292	6
GO:0002823	negative regulation of adaptive immune response based on somatic recombination of immune receptors built from immunoglobulin superfamily domains	0.000709831	0.00304653	10
GO:0007566	embryo implantation	0.000725235	0.00311036	12
GO:0033005	positive regulation of mast cell activation	0.000728369	0.00311693	8
GO:0045671	negative regulation of osteoclast differentiation	0.000728369	0.00311693	8
GO:0045920	negative regulation of exocytosis	0.000728369	0.00311693	8
GO:2000273	positive regulation of signaling receptor activity	0.000747447	0.00319622	9
GO:0033157	regulation of intracellular protein transport	0.000755771	0.00322946	25
GO:0006839	mitochondrial transport	0.000768776	0.00328262	19
GO:0032770	positive regulation of monooxygenase activity	0.000775089	0.00329992	7
GO:0034104	negative regulation of tissue remodeling	0.000775089	0.00329992	7
GO:0035510	DNA dealkylation	0.000775089	0.00329992	7
GO:0035812	renal sodium excretion	0.000775089	0.00329992	7
GO:0001570	vasculogenesis	0.000791924	0.00336914	14
GO:0017148	negative regulation of translation	0.000795189	0.00338057	22
GO:0007622	rhythmic behavior	0.000840387	0.00356493	11
GO:0045776	negative regulation of blood pressure	0.000840387	0.00356493	11
GO:0060612	adipose tissue development	0.000840387	0.00356493	11
GO:0006413	translational initiation	0.000842851	0.0035676	16
GO:0008033	tRNA processing	0.000842851	0.0035676	16
GO:0045446	endothelial cell differentiation	0.000842851	0.0035676	16
GO:0098742	cell-cell adhesion via plasma-membrane adhesion molecules	0.000844435	0.00357171	24
GO:0035967	cellular response to topologically incorrect protein	0.000869063	0.00367322	15
GO:0015908	fatty acid transport	0.00087825	0.00370129	14
GO:0120162	positive regulation of cold-induced thermogenesis	0.00087825	0.00370129	14
GO:1903321	negative regulation of protein modification by small protein conjugation or removal	0.00087825	0.00370129	14
GO:0030808	regulation of nucleotide biosynthetic process	0.000878874	0.00370129	8
GO:1900371	regulation of purine nucleotide biosynthetic process	0.000878874	0.00370129	8
GO:0006739	NADP metabolic process	0.000880192	0.00370417	9
GO:0051924	regulation of calcium ion transport	0.000887955	0.00373415	30
GO:0010565	regulation of cellular ketone metabolic process	0.000900034	0.00378222	19
GO:0002638	negative regulation of immunoglobulin production	0.000917689	0.00381942	5
GO:0002730	regulation of dendritic cell cytokine production	0.000917689	0.00381942	5
GO:0010820	positive regulation of T cell chemotaxis	0.000917689	0.00381942	5
GO:0030213	hyaluronan biosynthetic process	0.000917689	0.00381942	5
GO:0035815	positive regulation of renal sodium excretion	0.000917689	0.00381942	5
GO:1900044	regulation of protein K63-linked ubiquitination	0.000917689	0.00381942	5
GO:1900426	positive regulation of defense response to bacterium	0.000917689	0.00381942	5
GO:1903238	positive regulation of leukocyte tethering or rolling	0.000917689	0.00381942	5
GO:1904814	regulation of protein localization to chromosome, telomeric region	0.000917689	0.00381942	5
GO:0002712	regulation of B cell mediated immunity	0.000922774	0.00381942	12
GO:0002889	regulation of immunoglobulin mediated immune response	0.000922774	0.00381942	12
GO:0010822	positive regulation of mitochondrion organization	0.000922774	0.00381942	12
GO:0002363	alpha-beta T cell lineage commitment	0.000923282	0.00381942	6
GO:0006144	purine nucleobase metabolic process	0.000923282	0.00381942	6
GO:0030810	positive regulation of nucleotide biosynthetic process	0.000923282	0.00381942	6
GO:0032516	positive regulation of phosphoprotein phosphatase activity	0.000923282	0.00381942	6
GO:0034143	regulation of toll-like receptor 4 signaling pathway	0.000923282	0.00381942	6
GO:0035634	response to stilbenoid	0.000923282	0.00381942	6
GO:0042730	fibrinolysis	0.000923282	0.00381942	6
GO:1900373	positive regulation of purine nucleotide biosynthetic process	0.000923282	0.00381942	6
GO:1900424	regulation of defense response to bacterium	0.000923282	0.00381942	6
GO:1901522	positive regulation of transcription from RNA polymerase II promoter involved in cellular response to chemical stimulus	0.000923282	0.00381942	6
GO:1901985	positive regulation of protein acetylation	0.000949189	0.00392103	10
GO:1903053	regulation of extracellular matrix organization	0.000949189	0.00392103	10
GO:0046916	cellular transition metal ion homeostasis	0.000956373	0.0039431	15
GO:0006611	protein export from nucleus	0.000956557	0.0039431	11
GO:0030330	DNA damage response, signal transduction by p53 class mediator	0.000956557	0.0039431	11
GO:0001666	response to hypoxia	0.00096043	0.00395627	24
GO:0046887	positive regulation of hormone secretion	0.000961606	0.00395832	20
GO:0032691	negative regulation of interleukin-1 beta production	0.000963726	0.00395867	7
GO:0046033	AMP metabolic process	0.000963726	0.00395867	7
GO:1901658	glycosyl compound catabolic process	0.000963726	0.00395867	7
GO:0007178	transmembrane receptor protein serine/threonine kinase signaling pathway	0.000971878	0.00398935	38
GO:0032368	regulation of lipid transport	0.000972566	0.00398937	19
GO:0002244	hematopoietic progenitor cell differentiation	0.00101046	0.00414189	21
GO:0002347	response to tumor cell	0.00103146	0.004225	9
GO:0007292	female gamete generation	0.00103502	0.0042366	20
GO:0043524	negative regulation of neuron apoptotic process	0.00104744	0.00428443	22
GO:0006665	sphingolipid metabolic process	0.00105286	0.00429644	18
GO:0090049	regulation of cell migration involved in sprouting angiogenesis	0.00105332	0.00429644	8
GO:0097254	renal tubular secretion	0.00105332	0.00429644	8
GO:1904645	response to amyloid-beta	0.00105332	0.00429644	8
GO:0016064	immunoglobulin mediated immune response	0.00106356	0.0043352	29
GO:0030968	endoplasmic reticulum unfolded protein response	0.00108568	0.0044161	11
GO:0046427	positive regulation of receptor signaling pathway via JAK-STAT	0.00108568	0.0044161	11
GO:0046496	nicotinamide nucleotide metabolic process	0.00108568	0.0044161	11
GO:0043393	regulation of protein binding	0.00108996	0.00442735	24
GO:0048839	inner ear development	0.00108996	0.00442735	24
GO:0072089	stem cell proliferation	0.00113974	0.00462634	18
GO:0010001	glial cell differentiation	0.00115583	0.00468837	27
GO:0001911	negative regulation of leukocyte mediated cytotoxicity	0.00118668	0.00480016	7
GO:0045454	cell redox homeostasis	0.00118668	0.00480016	7
GO:0050858	negative regulation of antigen receptor-mediated signaling pathway	0.00118668	0.00480016	7
GO:0060561	apoptotic process involved in morphogenesis	0.00118668	0.00480016	7
GO:0002864	regulation of acute inflammatory response to antigenic stimulus	0.00119183	0.00480766	6
GO:0010232	vascular transport	0.00119183	0.00480766	6
GO:0010666	positive regulation of cardiac muscle cell apoptotic process	0.00119183	0.00480766	6
GO:0051043	regulation of membrane protein ectodomain proteolysis	0.00119183	0.00480766	6
GO:0032963	collagen metabolic process	0.001203	0.00484309	16
GO:0033628	regulation of cell adhesion mediated by integrin	0.0012031	0.00484309	9
GO:0035307	positive regulation of protein dephosphorylation	0.0012031	0.00484309	9
GO:0061448	connective tissue development	0.00122166	0.00491442	30
GO:0006940	regulation of smooth muscle contraction	0.00122883	0.00493985	11
GO:0042743	hydrogen peroxide metabolic process	0.00125094	0.0050253	10
GO:0006418	tRNA aminoacylation for protein translation	0.00125434	0.00502857	8
GO:0030212	hyaluronan metabolic process	0.00125434	0.00502857	8
GO:1903573	negative regulation of response to endoplasmic reticulum stress	0.00125434	0.00502857	8
GO:0002371	dendritic cell cytokine production	0.00127504	0.00508016	5
GO:0018119	peptidyl-cysteine S-nitrosylation	0.00127504	0.00508016	5
GO:0033084	regulation of immature T cell proliferation in thymus	0.00127504	0.00508016	5
GO:0034112	positive regulation of homotypic cell-cell adhesion	0.00127504	0.00508016	5
GO:0035590	purinergic nucleotide receptor signaling pathway	0.00127504	0.00508016	5
GO:0042454	ribonucleoside catabolic process	0.00127504	0.00508016	5
GO:0042541	hemoglobin biosynthetic process	0.00127504	0.00508016	5
GO:0047484	regulation of response to osmotic stress	0.00127504	0.00508016	5
GO:1903799	negative regulation of miRNA maturation	0.00127504	0.00508016	5
GO:0031398	positive regulation of protein ubiquitination	0.00131101	0.00521988	16
GO:0032409	regulation of transporter activity	0.00131715	0.00524076	31
GO:0032200	telomere organization	0.00133192	0.00529591	18
GO:0032869	cellular response to insulin stimulus	0.00138593	0.00550693	23
GO:0019362	pyridine nucleotide metabolic process	0.00138713	0.00550794	11
GO:0050769	positive regulation of neurogenesis	0.00142602	0.00559476	30
GO:0006278	RNA-templated DNA biosynthetic process	0.00142876	0.00559476	10
GO:0007004	telomere maintenance via telomerase	0.00142876	0.00559476	10
GO:0043470	regulation of carbohydrate catabolic process	0.00142876	0.00559476	10
GO:0046902	regulation of mitochondrial membrane permeability	0.00142876	0.00559476	10
GO:0002315	marginal zone B cell differentiation	0.00143104	0.00559476	4
GO:0002858	regulation of natural killer cell mediated cytotoxicity directed against tumor cell target	0.00143104	0.00559476	4
GO:0033007	negative regulation of mast cell activation involved in immune response	0.00143104	0.00559476	4
GO:0043615	astrocyte cell migration	0.00143104	0.00559476	4
GO:0046130	purine ribonucleoside catabolic process	0.00143104	0.00559476	4
GO:0061043	regulation of vascular wound healing	0.00143104	0.00559476	4
GO:0070257	positive regulation of mucus secretion	0.00143104	0.00559476	4
GO:0070391	response to lipoteichoic acid	0.00143104	0.00559476	4
GO:0071223	cellular response to lipoteichoic acid	0.00143104	0.00559476	4
GO:0071659	negative regulation of IP-10 production	0.00143104	0.00559476	4
GO:0072674	multinuclear osteoclast differentiation	0.00143104	0.00559476	4
GO:0106049	regulation of cellular response to osmotic stress	0.00143104	0.00559476	4
GO:1900246	positive regulation of RIG-I signaling pathway	0.00143104	0.00559476	4
GO:2000234	positive regulation of rRNA processing	0.00143104	0.00559476	4
GO:2000389	regulation of neutrophil extravasation	0.00143104	0.00559476	4
GO:2000510	positive regulation of dendritic cell chemotaxis	0.00143104	0.00559476	4
GO:2000646	positive regulation of receptor catabolic process	0.00143104	0.00559476	4
GO:2001269	positive regulation of cysteine-type endopeptidase activity involved in apoptotic signaling pathway	0.00143104	0.00559476	4
GO:0045598	regulation of fat cell differentiation	0.00143788	0.00561775	18
GO:0002360	T cell lineage commitment	0.00144808	0.00564247	7
GO:0030224	monocyte differentiation	0.00144808	0.00564247	7
GO:0045662	negative regulation of myoblast differentiation	0.00144808	0.00564247	7
GO:0045742	positive regulation of epidermal growth factor receptor signaling pathway	0.00144808	0.00564247	7
GO:0006636	unsaturated fatty acid biosynthetic process	0.00148474	0.00577377	8
GO:0043368	positive T cell selection	0.00148474	0.00577377	8
GO:1901031	regulation of response to reactive oxygen species	0.00148474	0.00577377	8
GO:0010663	positive regulation of striated muscle cell apoptotic process	0.00151626	0.00588459	6
GO:0043369	CD4-positive or CD8-positive, alpha-beta T cell lineage commitment	0.00151626	0.00588459	6
GO:0046037	GMP metabolic process	0.00151626	0.00588459	6
GO:0006643	membrane lipid metabolic process	0.00152401	0.00591071	21
GO:0072001	renal system development	0.0015684	0.00607883	33
GO:0002377	immunoglobulin production	0.00157992	0.00611943	28
GO:0046456	icosanoid biosynthetic process	0.0016154	0.00625269	9
GO:0051279	regulation of release of sequestered calcium ion into cytosol	0.0016193	0.00626367	12
GO:0015850	organic hydroxy compound transport	0.00162377	0.00627677	29
GO:0046660	female sex differentiation	0.00167133	0.00645637	18
GO:0055088	lipid homeostasis	0.00169632	0.00654854	20
GO:1903522	regulation of blood circulation	0.00170238	0.00656759	27
GO:0001820	serotonin secretion	0.00172554	0.00662195	5
GO:0001821	histamine secretion	0.00172554	0.00662195	5
GO:0017014	protein nitrosylation	0.00172554	0.00662195	5
GO:0033083	regulation of immature T cell proliferation	0.00172554	0.00662195	5
GO:0044320	cellular response to leptin stimulus	0.00172554	0.00662195	5
GO:0071360	cellular response to exogenous dsRNA	0.00172554	0.00662195	5
GO:0071731	response to nitric oxide	0.00172554	0.00662195	5
GO:2001185	regulation of CD8-positive, alpha-beta T cell activation	0.00172554	0.00662195	5
GO:0019217	regulation of fatty acid metabolic process	0.00173301	0.00664625	14
GO:0038084	vascular endothelial growth factor signaling pathway	0.00174744	0.00669718	8
GO:0006163	purine nucleotide metabolic process	0.00175052	0.00670249	40
GO:0002834	regulation of response to tumor cell	0.00175227	0.00670249	7
GO:1904646	cellular response to amyloid-beta	0.00175227	0.00670249	7
GO:1904705	regulation of vascular associated smooth muscle cell proliferation	0.00175397	0.00670314	11
GO:0030879	mammary gland development	0.00175474	0.00670314	19
GO:0061138	morphogenesis of a branching epithelium	0.00177016	0.00675764	24
GO:0003014	renal system process	0.00182836	0.00697069	16
GO:0008286	insulin receptor signaling pathway	0.00182836	0.00697069	16
GO:0048260	positive regulation of receptor-mediated endocytosis	0.001846	0.00702876	10
GO:0060711	labyrinthine layer development	0.001846	0.00702876	10
GO:0050796	regulation of insulin secretion	0.00185501	0.00705848	21
GO:0045927	positive regulation of growth	0.00185861	0.00706461	31
GO:0061028	establishment of endothelial barrier	0.00186025	0.00706461	9
GO:1903426	regulation of reactive oxygen species biosynthetic process	0.00186025	0.00706461	9
GO:0060537	muscle tissue development	0.00188177	0.00714168	43
GO:0044772	mitotic cell cycle phase transition	0.00189731	0.00718769	40
GO:0007263	nitric oxide mediated signal transduction	0.00190375	0.00718769	6
GO:0033008	positive regulation of mast cell activation involved in immune response	0.00190375	0.00718769	6
GO:0043306	positive regulation of mast cell degranulation	0.00190375	0.00718769	6
GO:0045953	negative regulation of natural killer cell mediated cytotoxicity	0.00190375	0.00718769	6
GO:0050765	negative regulation of phagocytosis	0.00190375	0.00718769	6
GO:0070242	thymocyte apoptotic process	0.00190375	0.00718769	6
GO:2000193	positive regulation of fatty acid transport	0.00190375	0.00718769	6
GO:0030888	regulation of B cell proliferation	0.00196503	0.00741428	11
GO:1901983	regulation of protein acetylation	0.00196951	0.00742636	13
GO:0006937	regulation of muscle contraction	0.00201767	0.00760307	19
GO:0090257	regulation of muscle system process	0.00204167	0.00768813	26
GO:0035794	positive regulation of mitochondrial membrane permeability	0.00204551	0.00768813	8
GO:0043039	tRNA aminoacylation	0.00204551	0.00768813	8
GO:0046627	negative regulation of insulin receptor signaling pathway	0.00204551	0.00768813	8
GO:0001837	epithelial to mesenchymal transition	0.00208103	0.00781657	18
GO:0010517	regulation of phospholipase activity	0.00208871	0.00783533	10
GO:0048512	circadian behavior	0.00208871	0.00783533	10
GO:0043094	cellular metabolic compound salvage	0.00210381	0.0078768	7
GO:1901186	positive regulation of ERBB signaling pathway	0.00210381	0.0078768	7
GO:1903205	regulation of hydrogen peroxide-induced cell death	0.00210381	0.0078768	7
GO:0048545	response to steroid hormone	0.00210551	0.00787813	24
GO:0030850	prostate gland development	0.00213388	0.0079444	9
GO:0051955	regulation of amino acid transport	0.00213388	0.0079444	9
GO:0060562	epithelial tube morphogenesis	0.00214541	0.0079444	36
GO:0001547	antral ovarian follicle growth	0.00215181	0.0079444	4
GO:0002420	natural killer cell mediated cytotoxicity directed against tumor cell target	0.00215181	0.0079444	4
GO:0002676	regulation of chronic inflammatory response	0.00215181	0.0079444	4
GO:0002855	regulation of natural killer cell mediated immune response to tumor cell	0.00215181	0.0079444	4
GO:0015810	aspartate transmembrane transport	0.00215181	0.0079444	4
GO:0032815	negative regulation of natural killer cell activation	0.00215181	0.0079444	4
GO:0034115	negative regulation of heterotypic cell-cell adhesion	0.00215181	0.0079444	4
GO:0034145	positive regulation of toll-like receptor 4 signaling pathway	0.00215181	0.0079444	4
GO:0035672	oligopeptide transmembrane transport	0.00215181	0.0079444	4
GO:0039532	negative regulation of viral-induced cytoplasmic pattern recognition receptor signaling pathway	0.00215181	0.0079444	4
GO:0060056	mammary gland involution	0.00215181	0.0079444	4
GO:0061517	macrophage proliferation	0.00215181	0.0079444	4
GO:0070587	regulation of cell-cell adhesion involved in gastrulation	0.00215181	0.0079444	4
GO:0071612	IP-10 production	0.00215181	0.0079444	4
GO:0071658	regulation of IP-10 production	0.00215181	0.0079444	4
GO:0090713	immunological memory process	0.00215181	0.0079444	4
GO:0097011	cellular response to granulocyte macrophage colony-stimulating factor stimulus	0.00215181	0.0079444	4
GO:0097421	liver regeneration	0.00215181	0.0079444	4
GO:0001885	endothelial cell development	0.00219629	0.00808815	11
GO:0010633	negative regulation of epithelial cell migration	0.00219629	0.00808815	11
GO:0010833	telomere maintenance via telomere lengthening	0.00219629	0.00808815	11
GO:0046824	positive regulation of nucleocytoplasmic transport	0.00219629	0.00808815	11
GO:1901136	carbohydrate derivative catabolic process	0.00223507	0.00822579	18
GO:0045833	negative regulation of lipid metabolic process	0.00226839	0.00833791	14
GO:1904063	negative regulation of cation transmembrane transport	0.00226839	0.00833791	14
GO:0001522	pseudouridine synthesis	0.00228254	0.00834785	5
GO:0002220	innate immune response activating cell surface receptor signaling pathway	0.00228254	0.00834785	5
GO:0010755	regulation of plasminogen activation	0.00228254	0.00834785	5
GO:0030656	regulation of vitamin metabolic process	0.00228254	0.00834785	5
GO:0035633	maintenance of blood-brain barrier	0.00228254	0.00834785	5
GO:0050855	regulation of B cell receptor signaling pathway	0.00228254	0.00834785	5
GO:0060192	negative regulation of lipase activity	0.00228254	0.00834785	5
GO:2000319	regulation of T-helper 17 cell differentiation	0.00228254	0.00834785	5
GO:0000723	telomere maintenance	0.0022903	0.008371	17
GO:0042100	B cell proliferation	0.00231595	0.00845946	15
GO:0060193	positive regulation of lipase activity	0.00235645	0.00860201	10
GO:0002716	negative regulation of natural killer cell mediated immunity	0.0023617	0.00861041	6
GO:2000561	regulation of CD4-positive, alpha-beta T cell proliferation	0.0023617	0.00861041	6
GO:0043038	amino acid activation	0.00238215	0.00867955	8
GO:1902806	regulation of cell cycle G1/S phase transition	0.00238968	0.00870154	21
GO:0010507	negative regulation of autophagy	0.00244912	0.00890687	11
GO:1990874	vascular associated smooth muscle cell proliferation	0.00244912	0.00890687	11
GO:0071248	cellular response to metal ion	0.00247388	0.00897161	19
GO:2000045	regulation of G1/S transition of mitotic cell cycle	0.00247388	0.00897161	19
GO:0000041	transition metal ion transport	0.00247461	0.00897161	14
GO:0034446	substrate adhesion-dependent cell spreading	0.00247461	0.00897161	14
GO:0042310	vasoconstriction	0.00247461	0.00897161	14
GO:0030073	insulin secretion	0.0024935	0.0090345	24
GO:0014002	astrocyte development	0.00250742	0.00907929	7
GO:0022898	regulation of transmembrane transporter activity	0.00254229	0.00919505	29
GO:0072330	monocarboxylic acid biosynthetic process	0.00254254	0.00919505	22
GO:0031667	response to nutrient levels	0.00255896	0.00924871	35
GO:0001763	morphogenesis of a branching structure	0.00258531	0.00933814	25
GO:0090305	nucleic acid phosphodiester bond hydrolysis	0.00260857	0.00941633	13
GO:0048638	regulation of developmental growth	0.00264375	0.00953232	36
GO:0051017	actin filament bundle assembly	0.00264397	0.00953232	19
GO:0035306	positive regulation of dephosphorylation	0.00265106	0.00954211	10
GO:0002065	columnar/cuboidal epithelial cell differentiation	0.00265159	0.00954211	17
GO:0010821	regulation of mitochondrion organization	0.00265159	0.00954211	17
GO:2000243	positive regulation of reproductive process	0.00269602	0.00969603	14
GO:0031397	negative regulation of protein ubiquitination	0.00270012	0.00970479	12
GO:0046467	membrane lipid biosynthetic process	0.00270532	0.00971751	16
GO:0046545	development of primary female sexual characteristics	0.00272388	0.00977814	15
GO:0000184	nuclear-transcribed mRNA catabolic process, nonsense-mediated decay	0.00276068	0.00989809	8
GO:0061098	positive regulation of protein tyrosine kinase activity	0.00276068	0.00989809	8
GO:0001974	blood vessel remodeling	0.00277683	0.00994378	9
GO:0098926	postsynaptic signal transduction	0.00277683	0.00994378	9
GO:0009165	nucleotide biosynthetic process	0.00280164	0.0100265	26
GO:0097553	calcium ion transmembrane import into cytosol	0.00286072	0.0102316	20
GO:0031100	animal organ regeneration	0.0028978	0.0103137	6
GO:0036003	positive regulation of transcription from RNA polymerase II promoter in response to stress	0.0028978	0.0103137	6
GO:0045187	regulation of circadian sleep/wake cycle, sleep	0.0028978	0.0103137	6
GO:0060252	positive regulation of glial cell proliferation	0.0028978	0.0103137	6
GO:0062009	secondary palate development	0.0028978	0.0103137	6
GO:0070168	negative regulation of biomineral tissue development	0.0028978	0.0103137	6
GO:0072376	protein activation cascade	0.0028978	0.0103137	6
GO:0080111	DNA demethylation	0.0028978	0.0103137	6
GO:0001822	kidney development	0.00295916	0.0104826	31
GO:0002758	innate immune response-activating signal transduction	0.00295963	0.0104826	5
GO:0034111	negative regulation of homotypic cell-cell adhesion	0.00295963	0.0104826	5
GO:0045779	negative regulation of bone resorption	0.00295963	0.0104826	5
GO:0060965	negative regulation of miRNA-mediated gene silencing	0.00295963	0.0104826	5
GO:0070935	3'-UTR-mediated mRNA stabilization	0.00295963	0.0104826	5
GO:1902236	negative regulation of endoplasmic reticulum stress-induced intrinsic apoptotic signaling pathway	0.00295963	0.0104826	5
GO:1905709	negative regulation of membrane permeability	0.00295963	0.0104826	5
GO:0010922	positive regulation of phosphatase activity	0.002968	0.0104967	7
GO:0031342	negative regulation of cell killing	0.002968	0.0104967	7
GO:0051881	regulation of mitochondrial membrane potential	0.00297426	0.0104967	12
GO:2000736	regulation of stem cell differentiation	0.00297426	0.0104967	12
GO:0051148	negative regulation of muscle cell differentiation	0.00297439	0.0104967	10
GO:1903307	positive regulation of regulated secretory pathway	0.00297439	0.0104967	10
GO:0110053	regulation of actin filament organization	0.00300586	0.0106013	27
GO:0042692	muscle cell differentiation	0.00308211	0.0107896	39
GO:0002423	natural killer cell mediated immune response to tumor cell	0.00308881	0.0107896	4
GO:0002885	positive regulation of hypersensitivity	0.00308881	0.0107896	4
GO:0006534	cysteine metabolic process	0.00308881	0.0107896	4
GO:0010572	positive regulation of platelet activation	0.00308881	0.0107896	4
GO:0035726	common myeloid progenitor cell proliferation	0.00308881	0.0107896	4
GO:0036005	response to macrophage colony-stimulating factor	0.00308881	0.0107896	4
GO:0036006	cellular response to macrophage colony-stimulating factor stimulus	0.00308881	0.0107896	4
GO:0043619	regulation of transcription from RNA polymerase II promoter in response to oxidative stress	0.00308881	0.0107896	4
GO:0045647	negative regulation of erythrocyte differentiation	0.00308881	0.0107896	4
GO:0060502	epithelial cell proliferation involved in lung morphogenesis	0.00308881	0.0107896	4
GO:0061635	regulation of protein complex stability	0.00308881	0.0107896	4
GO:0070213	protein auto-ADP-ribosylation	0.00308881	0.0107896	4
GO:0070586	cell-cell adhesion involved in gastrulation	0.00308881	0.0107896	4
GO:0090435	protein localization to nuclear envelope	0.00308881	0.0107896	4
GO:2000508	regulation of dendritic cell chemotaxis	0.00308881	0.0107896	4
GO:0030279	negative regulation of ossification	0.00318452	0.011104	8
GO:0030517	negative regulation of axon extension	0.00318452	0.011104	8
GO:0048536	spleen development	0.00318452	0.011104	8
GO:0001936	regulation of endothelial cell proliferation	0.00321402	0.0111935	19
GO:0061572	actin filament bundle organization	0.00321402	0.0111935	19
GO:0009416	response to light stimulus	0.00323479	0.0112591	30
GO:0043467	regulation of generation of precursor metabolites and energy	0.00328152	0.0114149	17
GO:0005996	monosaccharide metabolic process	0.00343175	0.0119304	26
GO:0090277	positive regulation of peptide hormone secretion	0.00344547	0.011971	15
GO:0005976	polysaccharide metabolic process	0.00345979	0.0120136	14
GO:0070542	response to fatty acid	0.00349058	0.0121105	7
GO:0051962	positive regulation of nervous system development	0.00349185	0.0121105	33
GO:0000272	polysaccharide catabolic process	0.00351987	0.0121499	6
GO:0006536	glutamate metabolic process	0.00351987	0.0121499	6
GO:0046639	negative regulation of alpha-beta T cell differentiation	0.00351987	0.0121499	6
GO:0050995	negative regulation of lipid catabolic process	0.00351987	0.0121499	6
GO:0060713	labyrinthine layer morphogenesis	0.00351987	0.0121499	6
GO:0061298	retina vasculature development in camera-type eye	0.00351987	0.0121499	6
GO:0070293	renal absorption	0.00351987	0.0121499	6
GO:0110150	negative regulation of biomineralization	0.00351987	0.0121499	6
GO:1901293	nucleoside phosphate biosynthetic process	0.00360675	0.0124424	26
GO:0022411	cellular component disassembly	0.00365781	0.0126111	38
GO:0070588	calcium ion transmembrane transport	0.00370213	0.0127564	30
GO:0045669	positive regulation of osteoblast differentiation	0.0037058	0.0127615	11
GO:0032233	positive regulation of actin filament bundle assembly	0.00371507	0.0127859	10
GO:1903052	positive regulation of proteolysis involved in protein catabolic process	0.00371823	0.0127892	15
GO:0050886	endocrine process	0.00375048	0.0128926	14
GO:0000966	RNA 5'-end processing	0.00377052	0.0129158	5
GO:0006828	manganese ion transport	0.00377052	0.0129158	5
GO:0032656	regulation of interleukin-13 production	0.00377052	0.0129158	5
GO:0044321	response to leptin	0.00377052	0.0129158	5
GO:0045623	negative regulation of T-helper cell differentiation	0.00377052	0.0129158	5
GO:0051608	histamine transport	0.00377052	0.0129158	5
GO:0046578	regulation of Ras protein signal transduction	0.00385426	0.0131949	21
GO:0051656	establishment of organelle localization	0.00386061	0.0132017	39
GO:0046394	carboxylic acid biosynthetic process	0.00386077	0.0132017	28
GO:0006403	RNA localization	0.00388297	0.0132698	19
GO:0034644	cellular response to UV	0.00393449	0.0134302	12
GO:0046888	negative regulation of hormone secretion	0.00393449	0.0134302	12
GO:0034219	carbohydrate transmembrane transport	0.00400839	0.0136665	15
GO:0045807	positive regulation of endocytosis	0.00400839	0.0136665	15
GO:0006006	glucose metabolic process	0.00401724	0.0136675	22
GO:0042311	vasodilation	0.00401805	0.0136675	9
GO:0043666	regulation of phosphoprotein phosphatase activity	0.00401805	0.0136675	9
GO:0051496	positive regulation of stress fiber assembly	0.00401805	0.0136675	9
GO:0016053	organic acid biosynthetic process	0.0040437	0.0137467	28
GO:0032231	regulation of actin filament bundle assembly	0.00406075	0.0137966	14
GO:0009069	serine family amino acid metabolic process	0.00408032	0.0138177	7
GO:0009303	rRNA transcription	0.00408032	0.0138177	7
GO:0036474	cell death in response to hydrogen peroxide	0.00408032	0.0138177	7
GO:0042745	circadian sleep/wake cycle	0.00408032	0.0138177	7
GO:0046686	response to cadmium ion	0.00408032	0.0138177	7
GO:0044706	multi-multicellular organism process	0.00408116	0.0138177	21
GO:0051865	protein autoubiquitination	0.00408908	0.0138285	11
GO:2000242	negative regulation of reproductive process	0.00408908	0.0138285	11
GO:0032965	regulation of collagen biosynthetic process	0.00418235	0.0140868	8
GO:0042304	regulation of fatty acid biosynthetic process	0.00418235	0.0140868	8
GO:0045923	positive regulation of fatty acid metabolic process	0.00418235	0.0140868	8
GO:0048010	vascular endothelial growth factor receptor signaling pathway	0.00418235	0.0140868	8
GO:0050856	regulation of T cell receptor signaling pathway	0.00418235	0.0140868	8
GO:0072348	sulfur compound transport	0.00418235	0.0140868	8
GO:1900077	negative regulation of cellular response to insulin stimulus	0.00418235	0.0140868	8
GO:0002837	regulation of immune response to tumor cell	0.0042359	0.014226	6
GO:0032891	negative regulation of organic acid transport	0.0042359	0.014226	6
GO:0050802	circadian sleep/wake cycle, sleep	0.0042359	0.014226	6
GO:1902235	regulation of endoplasmic reticulum stress-induced intrinsic apoptotic signaling pathway	0.0042359	0.014226	6
GO:0002069	columnar/cuboidal epithelial cell maturation	0.00427	0.014226	4
GO:0002430	complement receptor mediated signaling pathway	0.00427	0.014226	4
GO:0016553	base conversion or substitution editing	0.00427	0.014226	4
GO:0032725	positive regulation of granulocyte macrophage colony-stimulating factor production	0.00427	0.014226	4
GO:0032754	positive regulation of interleukin-5 production	0.00427	0.014226	4
GO:0033625	positive regulation of integrin activation	0.00427	0.014226	4
GO:0044793	negative regulation by host of viral process	0.00427	0.014226	4
GO:0051549	positive regulation of keratinocyte migration	0.00427	0.014226	4
GO:0051917	regulation of fibrinolysis	0.00427	0.014226	4
GO:0070673	response to interleukin-18	0.00427	0.014226	4
GO:0071803	positive regulation of podosome assembly	0.00427	0.014226	4
GO:0071888	macrophage apoptotic process	0.00427	0.014226	4
GO:0090085	regulation of protein deubiquitination	0.00427	0.014226	4
GO:0090557	establishment of endothelial intestinal barrier	0.00427	0.014226	4
GO:2000562	negative regulation of CD4-positive, alpha-beta T cell proliferation	0.00427	0.014226	4
GO:0016051	carbohydrate biosynthetic process	0.00431907	0.0143813	21
GO:0036293	response to decreased oxygen levels	0.00447466	0.0148909	24
GO:0046626	regulation of insulin receptor signaling pathway	0.00450328	0.0149776	11
GO:0043388	positive regulation of DNA binding	0.00451613	0.0150032	9
GO:1900024	regulation of substrate adhesion-dependent cell spreading	0.00451613	0.0150032	9
GO:0009259	ribonucleotide metabolic process	0.00457413	0.0151873	38
GO:0008347	glial cell migration	0.00459469	0.0152382	10
GO:0046513	ceramide biosynthetic process	0.00459469	0.0152382	10
GO:0006633	fatty acid biosynthetic process	0.00460384	0.0152425	17
GO:0016052	carbohydrate catabolic process	0.00460384	0.0152425	17
GO:0046434	organophosphate catabolic process	0.00460384	0.0152425	17
GO:0050821	protein stabilization	0.00463133	0.0153249	20
GO:0042752	regulation of circadian rhythm	0.00464419	0.0153587	15
GO:1902905	positive regulation of supramolecular fiber organization	0.00466335	0.0154133	19
GO:0002836	positive regulation of response to tumor cell	0.00472886	0.0154895	5
GO:0002839	positive regulation of immune response to tumor cell	0.00472886	0.0154895	5
GO:0010310	regulation of hydrogen peroxide metabolic process	0.00472886	0.0154895	5
GO:0015868	purine ribonucleotide transport	0.00472886	0.0154895	5
GO:0030889	negative regulation of B cell proliferation	0.00472886	0.0154895	5
GO:0031167	rRNA methylation	0.00472886	0.0154895	5
GO:0032616	interleukin-13 production	0.00472886	0.0154895	5
GO:0032674	regulation of interleukin-5 production	0.00472886	0.0154895	5
GO:0043101	purine-containing compound salvage	0.00472886	0.0154895	5
GO:0046851	negative regulation of bone remodeling	0.00472886	0.0154895	5
GO:0051546	keratinocyte migration	0.00472886	0.0154895	5
GO:0071676	negative regulation of mononuclear cell migration	0.00472886	0.0154895	5
GO:0072378	blood coagulation, fibrin clot formation	0.00472886	0.0154895	5
GO:1903209	positive regulation of oxidative stress-induced cell death	0.00472886	0.0154895	5
GO:1903236	regulation of leukocyte tethering or rolling	0.00472886	0.0154895	5
GO:2000353	positive regulation of endothelial cell apoptotic process	0.00472886	0.0154895	5
GO:0006775	fat-soluble vitamin metabolic process	0.00474248	0.0155036	7
GO:0060674	placenta blood vessel development	0.00474248	0.0155036	7
GO:0006939	smooth muscle contraction	0.00474379	0.0155036	14
GO:0034766	negative regulation of ion transmembrane transport	0.00474379	0.0155036	14
GO:0010799	regulation of peptidyl-threonine phosphorylation	0.00476367	0.0155425	8
GO:0071526	semaphorin-plexin signaling pathway	0.00476367	0.0155425	8
GO:1990928	response to amino acid starvation	0.00476367	0.0155425	8
GO:0045727	positive regulation of translation	0.00481438	0.0156992	16
GO:0007519	skeletal muscle tissue development	0.00482949	0.0157396	21
GO:1902807	negative regulation of cell cycle G1/S phase transition	0.00495009	0.0161237	11
GO:1903828	negative regulation of protein localization	0.00498798	0.0162381	22
GO:0090287	regulation of cellular response to growth factor stimulus	0.00505285	0.0163706	29
GO:0006929	substrate-dependent cell migration	0.00505394	0.0163706	6
GO:0010800	positive regulation of peptidyl-threonine phosphorylation	0.00505394	0.0163706	6
GO:0034390	smooth muscle cell apoptotic process	0.00505394	0.0163706	6
GO:0034391	regulation of smooth muscle cell apoptotic process	0.00505394	0.0163706	6
GO:0042749	regulation of circadian sleep/wake cycle	0.00505394	0.0163706	6
GO:0044788	modulation by host of viral process	0.00505394	0.0163706	6
GO:0071353	cellular response to interleukin-4	0.00505394	0.0163706	6
GO:0150077	regulation of neuroinflammatory response	0.00505394	0.0163706	6
GO:0051930	regulation of sensory perception of pain	0.00506096	0.0163843	9
GO:0007163	establishment or maintenance of cell polarity	0.00511043	0.0165352	23
GO:0032410	negative regulation of transporter activity	0.00512921	0.0165868	12
GO:0014902	myotube differentiation	0.00515311	0.0166549	16
GO:0051873	killing by host of symbiont cells	0.00540492	0.0174494	8
GO:0097237	cellular response to toxic substance	0.00540492	0.0174494	8
GO:1901532	regulation of hematopoietic progenitor cell differentiation	0.00548239	0.0176702	7
GO:1902686	mitochondrial outer membrane permeabilization involved in programmed cell death	0.00548239	0.0176702	7
GO:1904707	positive regulation of vascular associated smooth muscle cell proliferation	0.00548239	0.0176702	7
GO:0008585	female gonad development	0.00551676	0.0177711	14
GO:0050864	regulation of B cell activation	0.00554794	0.0178617	26
GO:0070167	regulation of biomineral tissue development	0.00560205	0.018026	13
GO:0070936	protein K48-linked ubiquitination	0.00563026	0.0181068	10
GO:0006446	regulation of translational initiation	0.00565537	0.0181675	9
GO:0051931	regulation of sensory perception	0.00565537	0.0181675	9
GO:0001767	establishment of lymphocyte polarity	0.0057218	0.0182006	4
GO:0001768	establishment of T cell polarity	0.0057218	0.0182006	4
GO:0002551	mast cell chemotaxis	0.0057218	0.0182006	4
GO:0002866	positive regulation of acute inflammatory response to antigenic stimulus	0.0057218	0.0182006	4
GO:0006415	translational termination	0.0057218	0.0182006	4
GO:0009120	deoxyribonucleoside metabolic process	0.0057218	0.0182006	4
GO:0010936	negative regulation of macrophage cytokine production	0.0057218	0.0182006	4
GO:0035791	platelet-derived growth factor receptor-beta signaling pathway	0.0057218	0.0182006	4
GO:0036065	fucosylation	0.0057218	0.0182006	4
GO:0036499	PERK-mediated unfolded protein response	0.0057218	0.0182006	4
GO:0045188	regulation of circadian sleep/wake cycle, non-REM sleep	0.0057218	0.0182006	4
GO:0048711	positive regulation of astrocyte differentiation	0.0057218	0.0182006	4
GO:0070278	extracellular matrix constituent secretion	0.0057218	0.0182006	4
GO:0072683	T cell extravasation	0.0057218	0.0182006	4
GO:0090331	negative regulation of platelet aggregation	0.0057218	0.0182006	4
GO:1901201	regulation of extracellular matrix assembly	0.0057218	0.0182006	4
GO:2000402	negative regulation of lymphocyte migration	0.0057218	0.0182006	4
GO:2000644	regulation of receptor catabolic process	0.0057218	0.0182006	4
GO:0032412	regulation of ion transmembrane transporter activity	0.00580847	0.0184662	27
GO:0006684	sphingomyelin metabolic process	0.00584815	0.0185017	5
GO:0015865	purine nucleotide transport	0.00584815	0.0185017	5
GO:0032634	interleukin-5 production	0.00584815	0.0185017	5
GO:0051204	protein insertion into mitochondrial membrane	0.00584815	0.0185017	5
GO:0060055	angiogenesis involved in wound healing	0.00584815	0.0185017	5
GO:0061760	antifungal innate immune response	0.00584815	0.0185017	5
GO:0071800	podosome assembly	0.00584815	0.0185017	5
GO:0150104	transport across blood-brain barrier	0.00584815	0.0185017	5
GO:1903672	positive regulation of sprouting angiogenesis	0.00584815	0.0185017	5
GO:0090316	positive regulation of intracellular protein transport	0.0058887	0.0186199	16
GO:0098773	skin epidermis development	0.0059395	0.0187704	14
GO:0030641	regulation of cellular pH	0.00594856	0.0187867	11
GO:0042770	signal transduction in response to DNA damage	0.00595111	0.0187867	18
GO:0042634	regulation of hair cycle	0.00598209	0.0188437	6
GO:0070198	protein localization to chromosome, telomeric region	0.00598209	0.0188437	6
GO:0070233	negative regulation of T cell apoptotic process	0.00598209	0.0188437	6
GO:1902883	negative regulation of response to oxidative stress	0.00598209	0.0188437	6
GO:0010721	negative regulation of cell development	0.00600048	0.0188915	21
GO:0042177	negative regulation of protein catabolic process	0.00605824	0.019063	13
GO:0035304	regulation of protein dephosphorylation	0.00607456	0.0191041	12
GO:0010518	positive regulation of phospholipase activity	0.00610995	0.0191947	8
GO:0022602	ovulation cycle process	0.00610995	0.0191947	8
GO:1901605	alpha-amino acid metabolic process	0.00624845	0.0196193	19
GO:0098781	ncRNA transcription	0.00630225	0.0197775	9
GO:0019318	hexose metabolic process	0.00631772	0.0198154	24
GO:0032413	negative regulation of ion transmembrane transporter activity	0.00650381	0.0203881	11
GO:0030516	regulation of axon extension	0.00654352	0.0204906	13
GO:0110149	regulation of biomineralization	0.00654352	0.0204906	13
GO:0016579	protein deubiquitination	0.0065971	0.0206473	15
GO:0010469	regulation of signaling receptor activity	0.006707	0.0209801	16
GO:0031346	positive regulation of cell projection organization	0.00671378	0.02099	37
GO:0010977	negative regulation of neuron projection development	0.00673606	0.0210484	17
GO:0019693	ribose phosphate metabolic process	0.00676283	0.0211207	38
GO:0021782	glial cell development	0.00686278	0.0214214	14
GO:0007588	excretion	0.00688262	0.0214604	8
GO:0060251	regulation of glial cell proliferation	0.00688262	0.0214604	8
GO:0032388	positive regulation of intracellular transport	0.00699453	0.0217977	19
GO:0010662	regulation of striated muscle cell apoptotic process	0.0070045	0.0218055	9
GO:0043457	regulation of cellular respiration	0.0070045	0.0218055	9
GO:0002418	immune response to tumor cell	0.0070284	0.0218217	6
GO:0022410	circadian sleep/wake cycle process	0.0070284	0.0218217	6
GO:0035987	endodermal cell differentiation	0.0070284	0.0218217	6
GO:0070633	transepithelial transport	0.0070284	0.0218217	6
GO:0070670	response to interleukin-4	0.0070284	0.0218217	6
GO:1901800	positive regulation of proteasomal protein catabolic process	0.00705916	0.0219056	13
GO:0010921	regulation of phosphatase activity	0.00709883	0.0219936	11
GO:0019229	regulation of vasoconstriction	0.00709883	0.0219936	11
GO:0045661	regulation of myoblast differentiation	0.00709883	0.0219936	11
GO:0002043	blood vessel endothelial cell proliferation involved in sprouting angiogenesis	0.00714158	0.0220791	5
GO:0045591	positive regulation of regulatory T cell differentiation	0.00714158	0.0220791	5
GO:0071398	cellular response to fatty acid	0.00714158	0.0220791	5
GO:1900120	regulation of receptor binding	0.00714158	0.0220791	5
GO:0060218	hematopoietic stem cell differentiation	0.00721703	0.0223006	7
GO:0006825	copper ion transport	0.00746875	0.0229206	4
GO:0010832	negative regulation of myotube differentiation	0.00746875	0.0229206	4
GO:0010889	regulation of sequestering of triglyceride	0.00746875	0.0229206	4
GO:0032736	positive regulation of interleukin-13 production	0.00746875	0.0229206	4
GO:0032897	negative regulation of viral transcription	0.00746875	0.0229206	4
GO:0042748	circadian sleep/wake cycle, non-REM sleep	0.00746875	0.0229206	4
GO:0051133	regulation of NK T cell activation	0.00746875	0.0229206	4
GO:0051547	regulation of keratinocyte migration	0.00746875	0.0229206	4
GO:0055089	fatty acid homeostasis	0.00746875	0.0229206	4
GO:0060742	epithelial cell differentiation involved in prostate gland development	0.00746875	0.0229206	4
GO:0070141	response to UV-A	0.00746875	0.0229206	4
GO:0080009	mRNA methylation	0.00746875	0.0229206	4
GO:2000650	negative regulation of sodium ion transmembrane transporter activity	0.00746875	0.0229206	4
GO:1903578	regulation of ATP metabolic process	0.00751495	0.0230503	10
GO:0110020	regulation of actomyosin structure organization	0.00760645	0.0233187	13
GO:0051495	positive regulation of cytoskeleton organization	0.00761789	0.0233415	20
GO:0002042	cell migration involved in sprouting angiogenesis	0.00772685	0.0236506	8
GO:0007520	myoblast fusion	0.00772685	0.0236506	8
GO:0048864	stem cell development	0.00774537	0.0236824	12
GO:0051492	regulation of stress fiber assembly	0.00774537	0.0236824	12
GO:0060393	regulation of pathway-restricted SMAD protein phosphorylation	0.00776509	0.0237303	9
GO:0000956	nuclear-transcribed mRNA catabolic process	0.00789697	0.0241207	14
GO:0045787	positive regulation of cell cycle	0.00803035	0.0245152	31
GO:0001889	liver development	0.00805402	0.024549	15
GO:0042303	molting cycle	0.00805402	0.024549	15
GO:0042633	hair cycle	0.00805402	0.024549	15
GO:0000387	spliceosomal snRNP assembly	0.00820087	0.0249705	6
GO:0060669	embryonic placenta morphogenesis	0.00820087	0.0249705	6
GO:0006984	ER-nucleus signaling pathway	0.0082226	0.0249846	7
GO:0045601	regulation of endothelial cell differentiation	0.0082226	0.0249846	7
GO:1900026	positive regulation of substrate adhesion-dependent cell spreading	0.0082226	0.0249846	7
GO:1990748	cellular detoxification	0.0082226	0.0249846	7
GO:2001021	negative regulation of response to DNA damage stimulus	0.00824071	0.0250265	10
GO:0044703	multi-organism reproductive process	0.00824784	0.0250352	19
GO:0009101	glycoprotein biosynthetic process	0.00828923	0.0251477	26
GO:0030500	regulation of bone mineralization	0.00841566	0.025518	11
GO:0015748	organophosphate ester transport	0.00845842	0.0256344	14
GO:0010656	negative regulation of muscle cell apoptotic process	0.00858699	0.0259868	9
GO:1901264	carbohydrate derivative transport	0.00858699	0.0259868	9
GO:1902903	regulation of supramolecular fiber organization	0.00858806	0.0259868	33
GO:0017015	regulation of transforming growth factor beta receptor signaling pathway	0.00859283	0.0259878	15
GO:0002710	negative regulation of T cell mediated immunity	0.00862192	0.0260084	5
GO:0043173	nucleotide salvage	0.00862192	0.0260084	5
GO:0043371	negative regulation of CD4-positive, alpha-beta T cell differentiation	0.00862192	0.0260084	5
GO:1900016	negative regulation of cytokine production involved in inflammatory response	0.00862192	0.0260084	5
GO:1903428	positive regulation of reactive oxygen species biosynthetic process	0.00862192	0.0260084	5
GO:0048754	branching morphogenesis of an epithelial tube	0.00870374	0.0262416	19
GO:0060538	skeletal muscle organ development	0.00904333	0.0271742	21
GO:1903050	regulation of proteolysis involved in protein catabolic process	0.00904333	0.0271742	21
GO:0006672	ceramide metabolic process	0.00904564	0.0271742	12
GO:0007200	phospholipase C-activating G protein-coupled receptor signaling pathway	0.00904564	0.0271742	12
GO:0032092	positive regulation of protein binding	0.00904564	0.0271742	12
GO:0045185	maintenance of protein location	0.00904564	0.0271742	12
GO:0070585	protein localization to mitochondrion	0.00904564	0.0271742	12
GO:0048640	negative regulation of developmental growth	0.00905094	0.0271761	14
GO:0009141	nucleoside triphosphate metabolic process	0.00910395	0.0273212	25
GO:0014032	neural crest cell development	0.00914125	0.0274191	11
GO:0044275	cellular carbohydrate catabolic process	0.00932755	0.0279348	7
GO:0085029	extracellular matrix assembly	0.00932755	0.0279348	7
GO:1902108	regulation of mitochondrial membrane permeability involved in apoptotic process	0.00932755	0.0279348	7
GO:0002092	positive regulation of receptor internalization	0.00950738	0.0283474	6
GO:0036037	CD8-positive, alpha-beta T cell activation	0.00950738	0.0283474	6
GO:0072576	liver morphogenesis	0.00950738	0.0283474	6
GO:0001977	renal system process involved in regulation of blood volume	0.00953331	0.0283474	4
GO:0002467	germinal center formation	0.00953331	0.0283474	4
GO:0032645	regulation of granulocyte macrophage colony-stimulating factor production	0.00953331	0.0283474	4
GO:0032717	negative regulation of interleukin-8 production	0.00953331	0.0283474	4
GO:0045947	negative regulation of translational initiation	0.00953331	0.0283474	4
GO:0046642	negative regulation of alpha-beta T cell proliferation	0.00953331	0.0283474	4
GO:0051044	positive regulation of membrane protein ectodomain proteolysis	0.00953331	0.0283474	4
GO:0061042	vascular wound healing	0.00953331	0.0283474	4
GO:0099527	postsynapse to nucleus signaling pathway	0.00953331	0.0283474	4
GO:1902306	negative regulation of sodium ion transmembrane transport	0.00953331	0.0283474	4
GO:2001212	regulation of vasculogenesis	0.00953331	0.0283474	4
GO:0010712	regulation of collagen metabolic process	0.00964564	0.0286522	8
GO:0046580	negative regulation of Ras protein signal transduction	0.00964564	0.0286522	8
GO:0061008	hepaticobiliary system development	0.00975609	0.0289371	15
GO:0014033	neural crest cell differentiation	0.0097564	0.0289371	12
GO:0060021	roof of mouth development	0.0097564	0.0289371	12
GO:0010675	regulation of cellular carbohydrate metabolic process	0.0101642	0.0301312	17
GO:0140694	non-membrane-bounded organelle assembly	0.0101803	0.0301635	32
GO:0031047	gene silencing by RNA	0.0101943	0.03019	19
GO:0014808	release of sequestered calcium ion into cytosol by sarcoplasmic reticulum	0.0103015	0.0303839	5
GO:0035024	negative regulation of Rho protein signal transduction	0.0103015	0.0303839	5
GO:0050687	negative regulation of defense response to virus	0.0103015	0.0303839	5
GO:0070841	inclusion body assembly	0.0103015	0.0303839	5
GO:0071577	zinc ion transmembrane transport	0.0103015	0.0303839	5
GO:1901032	negative regulation of response to reactive oxygen species	0.0103015	0.0303839	5
GO:1903206	negative regulation of hydrogen peroxide-induced cell death	0.0103015	0.0303839	5
GO:2001169	regulation of ATP biosynthetic process	0.0103015	0.0303839	5
GO:0019827	stem cell population maintenance	0.010364	0.0305528	20
GO:1903844	regulation of cellular response to transforming growth factor beta stimulus	0.0103825	0.030592	15
GO:0010658	striated muscle cell apoptotic process	0.0104267	0.0307067	9
GO:0051056	regulation of small GTPase mediated signal transduction	0.0105063	0.030875	22
GO:0001938	positive regulation of endothelial cell proliferation	0.0105097	0.030875	12
GO:0050795	regulation of behavior	0.0105097	0.030875	12
GO:0062014	negative regulation of small molecule metabolic process	0.0105097	0.030875	12
GO:0050851	antigen receptor-mediated signaling pathway	0.0105103	0.030875	27
GO:0006509	membrane protein ectodomain proteolysis	0.0105372	0.0309075	7
GO:0008631	intrinsic apoptotic signaling pathway in response to oxidative stress	0.0105372	0.0309075	7
GO:1902742	apoptotic process involved in development	0.0105372	0.0309075	7
GO:0061180	mammary gland epithelium development	0.0107434	0.0314963	10
GO:0001942	hair follicle development	0.0108636	0.0318168	13
GO:1904659	glucose transmembrane transport	0.0108636	0.0318168	13
GO:0031099	regeneration	0.0109391	0.0320217	16
GO:0006767	water-soluble vitamin metabolic process	0.0109556	0.0320381	6
GO:0042908	xenobiotic transport	0.0109556	0.0320381	6
GO:0006690	icosanoid metabolic process	0.0110402	0.032253	15
GO:0046546	development of primary male sexual characteristics	0.0110402	0.032253	15
GO:0090288	negative regulation of cellular response to growth factor stimulus	0.0113072	0.0330165	12
[truncated: 154 more rows]
