# Supplementary material for: Cornuside mitigates acute lung injury through suppression of NLRP3 inflammasome-mediated pyroptosis and activation of the Keap1-Nrf2 antioxidant response
Source: Front Pharmacol. 2025 Oct 8;16:1682523. doi: 10.3389/fphar.2025.1682523 (PMC12541256; doi:10.3389/fphar.2025.1682523)
Supplement: Supplementary file 7 [file Table1.xlsx]

## Sheet: GO_CNS_vs_Control_UP
ID	Description	pvalue	p.adjust	Count
GO:0050900	leukocyte migration	2.0758e-27	7.1615e-24	38
GO:0019221	cytokine-mediated signaling pathway	5.49092e-26	9.47183e-23	38
GO:0097529	myeloid leukocyte migration	1.13612e-24	1.30654e-21	30
GO:1990266	neutrophil migration	5.38533e-24	4.64485e-21	24
GO:0060326	cell chemotaxis	1.25246e-23	7.81287e-21	32
GO:0032103	positive regulation of response to external stimulus	1.35876e-23	7.81287e-21	37
GO:0002237	response to molecule of bacterial origin	2.75653e-23	1.35858e-20	35
GO:0032496	response to lipopolysaccharide	5.57887e-23	2.40589e-20	34
GO:0030593	neutrophil chemotaxis	2.55031e-22	9.77618e-20	21
GO:0030595	leukocyte chemotaxis	8.14294e-22	2.6657e-19	27
GO:0097530	granulocyte migration	8.49934e-22	2.6657e-19	24
GO:0050727	regulation of inflammatory response	1.71474e-20	4.92988e-18	31
GO:0071621	granulocyte chemotaxis	3.70206e-20	9.82469e-18	21
GO:0031349	positive regulation of defense response	1.44262e-19	3.55503e-17	28
GO:1990868	response to chemokine	2.3217e-19	5.00616e-17	17
GO:1990869	cellular response to chemokine	2.3217e-19	5.00616e-17	17
GO:0071219	cellular response to molecule of bacterial origin	3.14059e-19	6.37355e-17	28
GO:0071222	cellular response to lipopolysaccharide	1.55361e-18	2.97774e-16	27
GO:0071216	cellular response to biotic stimulus	2.59274e-18	4.70787e-16	28
GO:0034341	response to interferon-gamma	3.73371e-18	6.44065e-16	20
GO:0032612	interleukin-1 production	6.60772e-18	1.08555e-15	19
GO:0070098	chemokine-mediated signaling pathway	2.18135e-17	3.42075e-15	15
GO:0002526	acute inflammatory response	2.39116e-17	3.58674e-15	18
GO:0032652	regulation of interleukin-1 production	5.37218e-17	7.72251e-15	18
GO:0019730	antimicrobial humoral response	4.70714e-16	6.49585e-14	20
GO:0001818	negative regulation of cytokine production	1.14523e-15	1.51963e-13	24
GO:0070555	response to interleukin-1	1.77296e-14	2.26545e-12	15
GO:0071347	cellular response to interleukin-1	2.16244e-14	2.66444e-12	14
GO:0007159	leukocyte cell-cell adhesion	2.45551e-14	2.92122e-12	26
GO:0035456	response to interferon-beta	3.55583e-14	4.0892e-12	13
GO:0050729	positive regulation of inflammatory response	5.95032e-14	6.62213e-12	17
GO:0006953	acute-phase response	1.01532e-13	1.09464e-11	11
GO:0071674	mononuclear cell migration	1.78483e-13	1.86596e-11	18
GO:0032732	positive regulation of interleukin-1 production	2.10232e-13	2.12198e-11	13
GO:0032680	regulation of tumor necrosis factor production	2.15274e-13	2.12198e-11	18
GO:1903555	regulation of tumor necrosis factor superfamily cytokine production	2.83937e-13	2.72106e-11	18
GO:0009615	response to virus	3.09014e-13	2.88135e-11	23
GO:0002548	monocyte chemotaxis	3.48939e-13	3.168e-11	12
GO:0032640	tumor necrosis factor production	4.07543e-13	3.60519e-11	18
GO:0071706	tumor necrosis factor superfamily cytokine production	5.31449e-13	4.58374e-11	18
GO:0007249	I-kappaB kinase/NF-kappaB signaling	7.96015e-13	6.69818e-11	19
GO:0032611	interleukin-1 beta production	8.52724e-13	7.00452e-11	14
GO:0002685	regulation of leukocyte migration	1.08268e-12	8.68659e-11	19
GO:0052547	regulation of peptidase activity	1.11064e-12	8.70844e-11	25
GO:0032102	negative regulation of response to external stimulus	1.14821e-12	8.80291e-11	24
GO:0002687	positive regulation of leukocyte migration	2.88549e-12	2.1353e-10	16
GO:0002683	negative regulation of immune system process	2.90896e-12	2.1353e-10	25
GO:0032651	regulation of interleukin-1 beta production	6.74885e-12	4.85073e-10	13
GO:0002831	regulation of response to biotic stimulus	9.30673e-12	6.43312e-10	22
GO:0002292	T cell differentiation involved in immune response	9.32336e-12	6.43312e-10	12
GO:0034612	response to tumor necrosis factor	9.74856e-12	6.59462e-10	17
GO:0002697	regulation of immune effector process	1.80955e-11	1.20057e-09	24
GO:0006959	humoral immune response	1.96548e-11	1.27942e-09	23
GO:0002573	myeloid leukocyte differentiation	2.4708e-11	1.57857e-09	18
GO:1903706	regulation of hemopoiesis	3.1312e-11	1.96411e-09	23
GO:0071346	cellular response to interferon-gamma	4.97141e-11	3.06274e-09	13
GO:0002366	leukocyte activation involved in immune response	5.13347e-11	3.1071e-09	20
GO:0050777	negative regulation of immune response	5.44865e-11	3.24101e-09	16
GO:0002263	cell activation involved in immune response	6.37273e-11	3.72643e-09	20
GO:0010466	negative regulation of peptidase activity	6.99164e-11	4.0202e-09	18
GO:0022407	regulation of cell-cell adhesion	7.44714e-11	4.21191e-09	24
GO:0048247	lymphocyte chemotaxis	7.57453e-11	4.21486e-09	10
GO:0032602	chemokine production	8.68779e-11	4.7576e-09	13
GO:0035458	cellular response to interferon-beta	1.33341e-10	7.18789e-09	10
GO:0045071	negative regulation of viral genome replication	1.59796e-10	8.48148e-09	10
GO:0002286	T cell activation involved in immune response	1.81637e-10	9.49468e-09	13
GO:0031348	negative regulation of defense response	1.92286e-10	9.90128e-09	17
GO:0072593	reactive oxygen species metabolic process	2.04901e-10	1.03957e-08	17
GO:0071356	cellular response to tumor necrosis factor	2.40082e-10	1.20041e-08	15
GO:0052548	regulation of endopeptidase activity	2.7998e-10	1.3799e-08	20
GO:0030099	myeloid cell differentiation	3.05315e-10	1.48357e-08	22
GO:0032731	positive regulation of interleukin-1 beta production	3.18581e-10	1.52653e-08	10
GO:0030217	T cell differentiation	3.38959e-10	1.60193e-08	19
GO:0002285	lymphocyte activation involved in immune response	4.04632e-10	1.88646e-08	16
GO:2000377	regulation of reactive oxygen species metabolic process	4.41699e-10	2.03182e-08	14
GO:1903037	regulation of leukocyte cell-cell adhesion	4.5136e-10	2.04894e-08	20
GO:0072676	lymphocyte migration	5.19819e-10	2.32906e-08	12
GO:0061844	antimicrobial humoral immune response mediated by antimicrobial peptide	7.6054e-10	3.36392e-08	13
GO:0030098	lymphocyte differentiation	8.82652e-10	3.85462e-08	22
GO:0042093	T-helper cell differentiation	9.51e-10	4.10119e-08	10
GO:1902105	regulation of leukocyte differentiation	1.05851e-09	4.50847e-08	19
GO:0001906	cell killing	1.08283e-09	4.55581e-08	17
GO:0002294	CD4-positive, alpha-beta T cell differentiation involved in immune response	1.10039e-09	4.5739e-08	10
GO:0045088	regulation of innate immune response	1.26428e-09	5.07166e-08	16
GO:0002293	alpha-beta T cell differentiation involved in immune response	1.27026e-09	5.07166e-08	10
GO:0043367	CD4-positive, alpha-beta T cell differentiation	1.273e-09	5.07166e-08	11
GO:0042326	negative regulation of phosphorylation	1.27894e-09	5.07166e-08	20
GO:0002287	alpha-beta T cell activation involved in immune response	1.46303e-09	5.73574e-08	10
GO:0071675	regulation of mononuclear cell migration	1.59608e-09	6.18704e-08	12
GO:0002673	regulation of acute inflammatory response	1.8411e-09	7.01685e-08	9
GO:0045861	negative regulation of proteolysis	1.85082e-09	7.01685e-08	19
GO:0051346	negative regulation of hydrolase activity	2.32062e-09	8.70233e-08	19
GO:0010563	negative regulation of phosphorus metabolic process	2.46943e-09	9.06332e-08	21
GO:0045936	negative regulation of phosphate metabolic process	2.46943e-09	9.06332e-08	21
GO:0035710	CD4-positive, alpha-beta T cell activation	2.5583e-09	9.22419e-08	12
GO:0051607	defense response to virus	2.56673e-09	9.22419e-08	17
GO:0140546	defense response to symbiont	2.70384e-09	9.61676e-08	17
GO:0002688	regulation of leukocyte chemotaxis	2.80419e-09	9.87189e-08	12
GO:0010951	negative regulation of endopeptidase activity	3.36582e-09	1.17294e-07	14
GO:0001659	temperature homeostasis	3.60487e-09	1.24368e-07	14
GO:0019079	viral genome replication	4.01509e-09	1.37149e-07	12
GO:0043122	regulation of I-kappaB kinase/NF-kappaB signaling	4.12993e-09	1.39689e-07	14
GO:0002703	regulation of leukocyte mediated immunity	5.21883e-09	1.74805e-07	17
GO:0031663	lipopolysaccharide-mediated signaling pathway	5.66921e-09	1.88065e-07	9
GO:0050995	negative regulation of lipid catabolic process	5.99451e-09	1.95178e-07	7
GO:0050920	regulation of chemotaxis	5.99677e-09	1.95178e-07	15
GO:0051090	regulation of DNA-binding transcription factor activity	7.15915e-09	2.28712e-07	20
GO:0070371	ERK1 and ERK2 cascade	7.15969e-09	2.28712e-07	18
GO:0097193	intrinsic apoptotic signaling pathway	7.33373e-09	2.32123e-07	17
GO:0044403	biological process involved in symbiotic interaction	7.6201e-09	2.38994e-07	16
GO:0032642	regulation of chemokine production	7.73353e-09	2.40367e-07	11
GO:0032609	interferon-gamma production	7.93636e-09	2.44468e-07	12
GO:0006469	negative regulation of protein kinase activity	8.47892e-09	2.5887e-07	14
GO:0009266	response to temperature stimulus	1.18652e-08	3.5908e-07	13
GO:0019915	lipid storage	1.34564e-08	4.03691e-07	10
GO:0022409	positive regulation of cell-cell adhesion	1.4096e-08	4.19233e-07	17
GO:0070372	regulation of ERK1 and ERK2 cascade	1.54319e-08	4.55042e-07	17
GO:0050728	negative regulation of inflammatory response	1.62128e-08	4.74019e-07	12
GO:0002367	cytokine production involved in immune response	1.74974e-08	5.07279e-07	12
GO:0002221	pattern recognition receptor signaling pathway	2.03289e-08	5.84455e-07	13
GO:0042088	T-helper 1 type immune response	2.09442e-08	5.9717e-07	8
GO:0045069	regulation of viral genome replication	2.28101e-08	6.4504e-07	10
GO:0010876	lipid localization	2.49806e-08	7.00677e-07	20
GO:1905952	regulation of lipid localization	2.80711e-08	7.8101e-07	13
GO:0002690	positive regulation of leukocyte chemotaxis	3.40277e-08	9.39166e-07	10
GO:0033673	negative regulation of kinase activity	3.51299e-08	9.6189e-07	14
GO:0046631	alpha-beta T cell activation	3.60794e-08	9.80109e-07	13
GO:0001933	negative regulation of protein phosphorylation	3.68268e-08	9.92597e-07	17
GO:0046632	alpha-beta T cell differentiation	4.1234e-08	1.09545e-06	11
GO:0048525	negative regulation of viral process	4.12779e-08	1.09545e-06	10
GO:0045765	regulation of angiogenesis	4.34667e-08	1.14473e-06	16
GO:1901342	regulation of vasculature development	5.19443e-08	1.35763e-06	16
GO:0002274	myeloid leukocyte activation	5.3024e-08	1.37543e-06	15
GO:2001233	regulation of apoptotic signaling pathway	5.72538e-08	1.47407e-06	18
GO:0002819	regulation of adaptive immune response	7.05563e-08	1.80311e-06	14
GO:0015849	organic acid transport	8.01326e-08	2.03278e-06	16
GO:0032760	positive regulation of tumor necrosis factor production	1.01983e-07	2.5682e-06	10
GO:1902107	positive regulation of leukocyte differentiation	1.09835e-07	2.72534e-06	13
GO:1903708	positive regulation of hemopoiesis	1.09835e-07	2.72534e-06	13
GO:0045824	negative regulation of innate immune response	1.10593e-07	2.72534e-06	9
GO:1903557	positive regulation of tumor necrosis factor superfamily cytokine production	1.20848e-07	2.95692e-06	10
GO:0001660	fever generation	1.3199e-07	3.20679e-06	5
GO:0042060	wound healing	1.41385e-07	3.41103e-06	17
GO:0070661	leukocyte proliferation	1.64001e-07	3.92919e-06	17
GO:0001562	response to protozoan	1.70637e-07	4.05998e-06	7
GO:2000401	regulation of lymphocyte migration	1.74342e-07	4.11972e-06	8
GO:0038061	NIK/NF-kappaB signaling	1.82038e-07	4.27233e-06	10
GO:0050921	positive regulation of chemotaxis	2.0745e-07	4.79129e-06	11
GO:1903900	regulation of viral life cycle	2.0745e-07	4.79129e-06	11
GO:0019058	viral life cycle	2.08317e-07	4.79129e-06	14
GO:0051348	negative regulation of transferase activity	2.1825e-07	4.9865e-06	14
GO:0002822	regulation of adaptive immune response based on somatic recombination of immune receptors built from immunoglobulin superfamily domains	2.2012e-07	4.99614e-06	13
GO:0009636	response to toxic substance	2.49105e-07	5.61708e-06	10
GO:0045637	regulation of myeloid cell differentiation	2.56662e-07	5.74989e-06	13
GO:0030316	osteoclast differentiation	2.68929e-07	5.98583e-06	10
GO:0072538	T-helper 17 type immune response	2.73395e-07	6.04624e-06	7
GO:0050994	regulation of lipid catabolic process	2.79598e-07	6.14283e-06	8
GO:1901214	regulation of neuron death	2.81324e-07	6.14283e-06	17
GO:1905954	positive regulation of lipid localization	2.90123e-07	6.29511e-06	10
GO:0032649	regulation of interferon-gamma production	3.12767e-07	6.66844e-06	10
GO:0032720	negative regulation of tumor necrosis factor production	3.13127e-07	6.66844e-06	8
GO:0071677	positive regulation of mononuclear cell migration	3.13127e-07	6.66844e-06	8
GO:0070997	neuron death	3.1584e-07	6.68497e-06	18
GO:0090025	regulation of monocyte chemotaxis	3.20307e-07	6.73816e-06	6
GO:0045862	positive regulation of proteolysis	3.23673e-07	6.7677e-06	16
GO:1903039	positive regulation of leukocyte cell-cell adhesion	3.43745e-07	7.14411e-06	14
GO:1903556	negative regulation of tumor necrosis factor superfamily cytokine production	3.5004e-07	7.23137e-06	8
GO:0006979	response to oxidative stress	3.71278e-07	7.62446e-06	17
GO:0072539	T-helper 17 cell differentiation	3.94061e-07	8.04445e-06	6
GO:0002699	positive regulation of immune effector process	4.31637e-07	8.7597e-06	15
GO:2001236	regulation of extrinsic apoptotic signaling pathway	4.76337e-07	9.61032e-06	11
GO:0043372	positive regulation of CD4-positive, alpha-beta T cell differentiation	4.8119e-07	9.65178e-06	6
GO:0062012	regulation of small molecule metabolic process	4.84778e-07	9.66247e-06	16
GO:0070663	regulation of leukocyte proliferation	4.87325e-07	9.66247e-06	14
GO:0009895	negative regulation of catabolic process	5.05076e-07	9.95721e-06	15
GO:0030730	sequestering of triglyceride	5.47739e-07	1.07369e-05	5
GO:0032675	regulation of interleukin-6 production	5.70797e-07	1.11257e-05	11
GO:0043370	regulation of CD4-positive, alpha-beta T cell differentiation	6.38629e-07	1.23779e-05	7
GO:0002700	regulation of production of molecular mediator of immune response	6.86475e-07	1.32309e-05	12
GO:0050863	regulation of T cell activation	6.90883e-07	1.32419e-05	16
GO:0010883	regulation of lipid storage	7.27892e-07	1.37415e-05	7
GO:2000379	positive regulation of reactive oxygen species metabolic process	7.28897e-07	1.37415e-05	8
GO:2000514	regulation of CD4-positive, alpha-beta T cell activation	7.28897e-07	1.37415e-05	8
GO:0048245	eosinophil chemotaxis	7.37659e-07	1.38311e-05	5
GO:1901652	response to peptide	7.94288e-07	1.48124e-05	17
GO:0045833	negative regulation of lipid metabolic process	8.70571e-07	1.61477e-05	9
GO:0002698	negative regulation of immune effector process	8.94206e-07	1.64974e-05	10
GO:0050792	regulation of viral process	9.0811e-07	1.66648e-05	11
GO:0060337	type I interferon signaling pathway	9.3805e-07	1.7033e-05	7
GO:0071357	cellular response to type I interferon	9.3805e-07	1.7033e-05	7
GO:0002460	adaptive immune response based on somatic recombination of immune receptors built from immunoglobulin superfamily domains	9.5821e-07	1.72623e-05	18
GO:0032635	interleukin-6 production	9.60683e-07	1.72623e-05	11
GO:0045123	cellular extravasation	9.75894e-07	1.74447e-05	8
GO:0034113	heterotypic cell-cell adhesion	1.06085e-06	1.88656e-05	7
GO:0098754	detoxification	1.19684e-06	2.11749e-05	7
GO:0008630	intrinsic apoptotic signaling pathway in response to DNA damage	1.27561e-06	2.23394e-05	9
GO:1902106	negative regulation of leukocyte differentiation	1.27561e-06	2.23394e-05	9
GO:0045619	regulation of lymphocyte differentiation	1.36894e-06	2.38528e-05	12
GO:0032692	negative regulation of interleukin-1 production	1.39824e-06	2.42409e-05	6
GO:0045670	regulation of osteoclast differentiation	1.41361e-06	2.43848e-05	8
GO:0016032	viral process	1.58087e-06	2.71344e-05	15
GO:0045624	positive regulation of T-helper cell differentiation	1.63245e-06	2.74577e-05	5
GO:0090026	positive regulation of monocyte chemotaxis	1.63245e-06	2.74577e-05	5
GO:0097398	cellular response to interleukin-17	1.63245e-06	2.74577e-05	5
GO:0042832	defense response to protozoan	1.63951e-06	2.74577e-05	6
GO:0045622	regulation of T-helper cell differentiation	1.63951e-06	2.74577e-05	6
GO:0050866	negative regulation of cell activation	1.65143e-06	2.75239e-05	12
GO:1903707	negative regulation of hemopoiesis	1.70797e-06	2.83293e-05	9
GO:0002833	positive regulation of response to biotic stimulus	1.74204e-06	2.87562e-05	11
GO:0070374	positive regulation of ERK1 and ERK2 cascade	1.81111e-06	2.9754e-05	12
GO:0002832	negative regulation of response to biotic stimulus	1.83397e-06	2.98635e-05	9
GO:0045580	regulation of T cell differentiation	1.83509e-06	2.98635e-05	11
GO:0032653	regulation of interleukin-10 production	1.89594e-06	3.05653e-05	7
GO:0034340	response to type I interferon	1.89594e-06	3.05653e-05	7
GO:0031649	heat generation	2.06993e-06	3.2909e-05	5
GO:0072677	eosinophil migration	2.06993e-06	3.2909e-05	5
GO:1901623	regulation of lymphocyte chemotaxis	2.06993e-06	3.2909e-05	5
GO:0045860	positive regulation of protein kinase activity	2.07966e-06	3.2912e-05	15
GO:0032613	interleukin-10 production	2.35686e-06	3.71286e-05	7
GO:0031620	regulation of fever generation	2.39054e-06	3.74881e-05	4
GO:0002224	toll-like receptor signaling pathway	2.77148e-06	4.32652e-05	9
GO:0002440	production of molecular mediator of immune response	2.88161e-06	4.47818e-05	16
GO:0097191	extrinsic apoptotic signaling pathway	2.95813e-06	4.57214e-05	12
GO:2000516	positive regulation of CD4-positive, alpha-beta T cell activation	2.96858e-06	4.57214e-05	6
GO:0002718	regulation of cytokine production involved in immune response	3.16419e-06	4.85176e-05	9
GO:0097396	response to interleukin-17	3.21842e-06	4.87415e-05	5
GO:0043903	regulation of biological process involved in symbiotic interaction	3.22118e-06	4.87415e-05	7
GO:1905517	macrophage migration	3.22118e-06	4.87415e-05	7
GO:0042180	cellular ketone metabolic process	3.36555e-06	5.07036e-05	12
GO:0002695	negative regulation of leukocyte activation	3.67914e-06	5.51872e-05	11
GO:0050870	positive regulation of T cell activation	4.15514e-06	6.20323e-05	12
GO:0046942	carboxylic acid transport	4.17145e-06	6.20323e-05	13
GO:0042509	regulation of tyrosine phosphorylation of STAT protein	4.33504e-06	6.41883e-05	7
GO:2001237	negative regulation of extrinsic apoptotic signaling pathway	4.49035e-06	6.62039e-05	8
GO:0019216	regulation of lipid metabolic process	4.67316e-06	6.86059e-05	15
GO:0033674	positive regulation of kinase activity	4.89511e-06	7.12457e-05	16
GO:0001909	leukocyte mediated cytotoxicity	4.9043e-06	7.12457e-05	10
GO:0051235	maintenance of location	4.91492e-06	7.12457e-05	14
GO:0048246	macrophage chemotaxis	5.06652e-06	7.3136e-05	6
GO:0022408	negative regulation of cell-cell adhesion	5.09935e-06	7.33032e-05	11
GO:0043433	negative regulation of DNA-binding transcription factor activity	5.16823e-06	7.3985e-05	10
GO:0046637	regulation of alpha-beta T cell differentiation	5.24262e-06	7.47398e-05	7
GO:0051250	negative regulation of lymphocyte activation	5.44438e-06	7.72967e-05	10
GO:0030003	cellular cation homeostasis	5.70395e-06	8.06501e-05	17
GO:0043124	negative regulation of I-kappaB kinase/NF-kappaB signaling	5.74495e-06	8.06753e-05	6
GO:0045428	regulation of nitric oxide biosynthetic process	5.7525e-06	8.06753e-05	7
GO:0046330	positive regulation of JNK cascade	6.03773e-06	8.43327e-05	8
GO:0032874	positive regulation of stress-activated MAPK cascade	6.6776e-06	9.28941e-05	9
GO:0007260	tyrosine phosphorylation of STAT protein	6.89646e-06	9.55533e-05	7
GO:0019217	regulation of fatty acid metabolic process	6.9668e-06	9.58845e-05	8
GO:0034104	negative regulation of tissue remodeling	6.97594e-06	9.58845e-05	5
GO:0042886	amide transport	7.28566e-06	9.97442e-05	14
GO:0070304	positive regulation of stress-activated protein kinase signaling cascade	7.50705e-06	0.000102369	9
GO:0015711	organic anion transport	8.01768e-06	0.000108902	14
GO:0080164	regulation of nitric oxide metabolic process	8.22328e-06	0.000111256	7
GO:0045089	positive regulation of innate immune response	8.42312e-06	0.000113515	9
GO:0010952	positive regulation of peptidase activity	8.562e-06	0.000114804	10
GO:0032755	positive regulation of interleukin-6 production	8.58535e-06	0.000114804	8
GO:0002761	regulation of myeloid leukocyte differentiation	8.9159e-06	0.000118764	9
GO:0046638	positive regulation of alpha-beta T cell differentiation	9.23586e-06	0.000122553	6
GO:0070943	neutrophil-mediated killing of symbiont cell	9.59906e-06	0.000126884	4
GO:0035455	response to interferon-alpha	9.8288e-06	0.000128933	5
GO:2000316	regulation of T-helper 17 type immune response	9.8288e-06	0.000128933	5
GO:0002705	positive regulation of leukocyte mediated immunity	1.08843e-05	0.000142238	10
GO:0032088	negative regulation of NF-kappaB transcription factor activity	1.15166e-05	0.00014993	7
GO:0002825	regulation of T-helper 1 type immune response	1.15598e-05	0.00014993	5
GO:1903038	negative regulation of leukocyte cell-cell adhesion	1.17666e-05	0.00015204	9
GO:0043434	response to peptide hormone	1.19992e-05	0.000153902	14
GO:0051047	positive regulation of secretion	1.19999e-05	0.000153902	15
GO:2001056	positive regulation of cysteine-type endopeptidase activity	1.24214e-05	0.000158718	9
GO:0031650	regulation of heat generation	1.27042e-05	0.000161733	4
GO:0046328	regulation of JNK cascade	1.31071e-05	0.000166248	9
GO:0002675	positive regulation of acute inflammatory response	1.35199e-05	0.000170403	5
GO:0032722	positive regulation of chemokine production	1.35334e-05	0.000170403	7
GO:0006875	cellular metal ion homeostasis	1.37873e-05	0.000172968	15
GO:1904035	regulation of epithelial cell apoptotic process	1.45246e-05	0.000181557	8
GO:0072332	intrinsic apoptotic signaling pathway by p53 class mediator	1.46464e-05	0.000182419	7
GO:0007204	positive regulation of cytosolic calcium ion concentration	1.48046e-05	0.000183726	11
GO:0002449	lymphocyte mediated immunity	1.55791e-05	0.000192645	16
GO:0090322	regulation of superoxide metabolic process	1.57297e-05	0.000193813	5
GO:0006809	nitric oxide biosynthetic process	1.5834e-05	0.000194403	7
GO:0002824	positive regulation of adaptive immune response based on somatic recombination of immune receptors built from immunoglobulin superfamily domains	1.61822e-05	0.000197974	9
GO:0045064	T-helper 2 cell differentiation	1.64905e-05	0.000199622	4
GO:0070942	neutrophil mediated cytotoxicity	1.64905e-05	0.000199622	4
GO:2000318	positive regulation of T-helper 17 type immune response	1.64905e-05	0.000199622	4
GO:0032729	positive regulation of interferon-gamma production	1.71e-05	0.000205958	7
GO:0050878	regulation of body fluid levels	1.71333e-05	0.000205958	14
GO:0046634	regulation of alpha-beta T cell activation	1.75008e-05	0.000209645	8
GO:0010565	regulation of cellular ketone metabolic process	1.79371e-05	0.00021339	9
GO:0030216	keratinocyte differentiation	1.79371e-05	0.00021339	9
GO:0045672	positive regulation of osteoclast differentiation	1.8211e-05	0.000215165	5
GO:2000406	positive regulation of T cell migration	1.8211e-05	0.000215165	5
GO:0051702	biological process involved in interaction with symbiont	1.86002e-05	0.000219012	8
GO:0071622	regulation of granulocyte chemotaxis	1.93472e-05	0.000227033	6
GO:0007259	receptor signaling pathway via JAK-STAT	1.9617e-05	0.000229419	10
GO:0010573	vascular endothelial growth factor production	2.09867e-05	0.000242834	5
GO:2000116	regulation of cysteine-type endopeptidase activity	2.10083e-05	0.000242834	11
GO:0070486	leukocyte aggregation	2.10456e-05	0.000242834	4
GO:2000319	regulation of T-helper 17 cell differentiation	2.10456e-05	0.000242834	4
GO:0051403	stress-activated MAPK cascade	2.18197e-05	0.000250927	11
GO:0002821	positive regulation of adaptive immune response	2.30472e-05	0.000264162	9
GO:0045620	negative regulation of lymphocyte differentiation	2.34706e-05	0.000268124	6
GO:0048771	tissue remodeling	2.43032e-05	0.000276719	10
GO:0046209	nitric oxide metabolic process	2.47517e-05	0.000280899	7
GO:0043270	positive regulation of ion transport	2.48567e-05	0.000281166	13
GO:0045582	positive regulation of T cell differentiation	2.50065e-05	0.000281936	8
GO:0032872	regulation of stress-activated MAPK cascade	2.53474e-05	0.000284849	10
GO:0046651	lymphocyte proliferation	2.56196e-05	0.000286973	13
GO:0050873	brown fat cell differentiation	2.57822e-05	0.000287859	6
GO:0097696	receptor signaling pathway via STAT	2.64299e-05	0.000292599	10
GO:0002827	positive regulation of T-helper 1 type immune response	2.64611e-05	0.000292599	4
GO:0045779	negative regulation of bone resorption	2.64611e-05	0.000292599	4
GO:0009069	serine family amino acid metabolic process	2.75171e-05	0.000303303	5
GO:0031424	keratinization	2.82733e-05	0.000310647	6
GO:2001057	reactive nitrogen species metabolic process	2.85123e-05	0.000312278	7
GO:0043491	protein kinase B signaling	2.87143e-05	0.000312505	10
GO:0070302	regulation of stress-activated protein kinase signaling cascade	2.87143e-05	0.000312505	10
GO:0050670	regulation of lymphocyte proliferation	3.04293e-05	0.000330129	11
GO:0031640	killing of cells of another organism	3.05618e-05	0.000330527	7
GO:0001773	myeloid dendritic cell activation	3.13226e-05	0.000337075	5
GO:0008286	insulin receptor signaling pathway	3.13776e-05	0.000337075	8
GO:0031098	stress-activated protein kinase signaling cascade	3.1546e-05	0.000337075	11
GO:0032943	mononuclear cell proliferation	3.1558e-05	0.000337075	13
GO:0070665	positive regulation of leukocyte proliferation	3.22423e-05	0.000343321	9
GO:0050829	defense response to Gram-negative bacterium	3.50402e-05	0.000371965	8
GO:0010950	positive regulation of endopeptidase activity	3.53795e-05	0.000374415	9
GO:2000403	positive regulation of lymphocyte migration	3.55239e-05	0.000374793	5
GO:0032944	regulation of mononuclear cell proliferation	3.63741e-05	0.000382594	11
GO:0072678	T cell migration	3.69286e-05	0.000386832	6
GO:0046425	regulation of receptor signaling pathway via JAK-STAT	3.70014e-05	0.000386832	8
GO:0002444	myeloid leukocyte mediated immunity	3.90533e-05	0.000407052	8
GO:0002446	neutrophil mediated immunity	4.01488e-05	0.000414603	5
GO:0032733	positive regulation of interleukin-10 production	4.01488e-05	0.000414603	5
GO:0035234	ectopic germ cell programmed cell death	4.02585e-05	0.000414603	4
GO:0046851	negative regulation of bone remodeling	4.02585e-05	0.000414603	4
GO:0040013	negative regulation of locomotion	4.09372e-05	0.000420338	13
GO:0002532	production of molecular mediator involved in inflammatory response	4.27128e-05	0.000437267	7
GO:0006801	superoxide metabolic process	4.37939e-05	0.000447009	6
GO:0030336	negative regulation of cell migration	4.42079e-05	0.000449903	12
GO:0045444	fat cell differentiation	4.6364e-05	0.000470459	11
GO:0001959	regulation of cytokine-mediated signaling pathway	4.82372e-05	0.000486603	8
GO:0061041	regulation of wound healing	4.82372e-05	0.000486603	8
GO:0007254	JNK cascade	4.84747e-05	0.000487009	9
GO:0032147	activation of protein kinase activity	4.85679e-05	0.000487009	7
GO:0035634	response to stilbenoid	4.88421e-05	0.000487009	4
GO:0097202	activation of cysteine-type endopeptidase activity	4.88421e-05	0.000487009	4
GO:1901215	negative regulation of neuron death	4.96191e-05	0.000493331	11
GO:0005996	monosaccharide metabolic process	5.13191e-05	0.000507309	11
GO:0050730	regulation of peptidyl-tyrosine phosphorylation	5.13191e-05	0.000507309	11
GO:0009408	response to heat	5.17329e-05	0.000509939	7
GO:0062014	negative regulation of small molecule metabolic process	5.50649e-05	0.000541236	7
GO:0009620	response to fungus	5.59723e-05	0.000547889	6
GO:0045621	positive regulation of lymphocyte differentiation	5.62494e-05	0.000547889	8
GO:1904892	regulation of receptor signaling pathway via STAT	5.62494e-05	0.000547889	8
GO:0015833	peptide transport	5.6377e-05	0.000547889	12
GO:0051091	positive regulation of DNA-binding transcription factor activity	5.67226e-05	0.000549699	11
GO:0001503	ossification	5.77281e-05	0.000557877	14
GO:0042116	macrophage activation	5.85704e-05	0.000562435	7
GO:0046426	negative regulation of receptor signaling pathway via JAK-STAT	5.86889e-05	0.000562435	4
GO:0070498	interleukin-1-mediated signaling pathway	5.86889e-05	0.000562435	4
GO:0045766	positive regulation of angiogenesis	6.0153e-05	0.000573281	9
GO:1904018	positive regulation of vasculature development	6.0153e-05	0.000573281	9
GO:0043588	skin development	6.16349e-05	0.000585786	12
GO:0019731	antibacterial humoral response	6.22564e-05	0.000590067	7
GO:2000146	negative regulation of cell motility	6.53709e-05	0.000617365	12
GO:0002763	positive regulation of myeloid leukocyte differentiation	6.54943e-05	0.000617365	6
GO:0048660	regulation of smooth muscle cell proliferation	6.82359e-05	0.000641454	9
GO:0032930	positive regulation of superoxide anion generation	6.99077e-05	0.000653609	4
GO:0043011	myeloid dendritic cell differentiation	6.99077e-05	0.000653609	4
GO:0071901	negative regulation of protein serine/threonine kinase activity	7.01979e-05	0.000654548	7
GO:0033028	myeloid cell apoptotic process	7.06784e-05	0.000655844	5
GO:0032623	interleukin-2 production	7.07171e-05	0.000655844	6
GO:0002706	regulation of lymphocyte mediated immunity	7.23304e-05	0.000669008	10
GO:0043409	negative regulation of MAPK cascade	7.41172e-05	0.000683701	9
GO:0002886	regulation of myeloid leukocyte mediated immunity	7.62667e-05	0.000701654	6
GO:0045834	positive regulation of lipid metabolic process	7.7214e-05	0.00070848	9
GO:0060759	regulation of response to cytokine stimulus	7.933e-05	0.000725964	8
GO:0043542	endothelial cell migration	8.05048e-05	0.000734766	10
GO:0010884	positive regulation of lipid storage	8.26104e-05	0.000750016	4
GO:0034114	regulation of heterotypic cell-cell adhesion	8.26104e-05	0.000750016	4
GO:1904019	epithelial cell apoptotic process	8.31908e-05	0.000753203	8
GO:0003018	vascular process in circulatory system	8.33982e-05	0.000753203	10
GO:0046889	positive regulation of lipid biosynthetic process	8.36451e-05	0.000753461	7
GO:0002369	T cell cytokine production	8.69479e-05	0.000781173	5
GO:0050671	positive regulation of lymphocyte proliferation	8.72061e-05	0.000781457	8
GO:0006820	anion transport	8.77741e-05	0.000784509	15
GO:0042098	T cell proliferation	8.94503e-05	0.000797425	10
GO:0048659	smooth muscle cell proliferation	9.07124e-05	0.000806592	9
GO:0019233	sensory perception of pain	9.13807e-05	0.000808367	8
GO:0072331	signal transduction by p53 class mediator	9.13807e-05	0.000808367	8
GO:0046635	positive regulation of alpha-beta T cell activation	9.50263e-05	0.000838467	6
GO:2000404	regulation of T cell migration	9.60903e-05	0.000845693	5
GO:0002523	leukocyte migration involved in inflammatory response	9.69116e-05	0.000846443	4
GO:0002726	positive regulation of T cell cytokine production	9.69116e-05	0.000846443	4
GO:1904893	negative regulation of receptor signaling pathway via STAT	9.69116e-05	0.000846443	4
GO:0045639	positive regulation of myeloid cell differentiation	9.91214e-05	0.000863558	7
GO:0062197	cellular response to chemical stress	0.000100172	0.000868806	12
GO:0032946	positive regulation of mononuclear cell proliferation	0.000100227	0.000868806	8
GO:2001234	negative regulation of apoptotic signaling pathway	0.000102678	0.000887815	10
GO:0045429	positive regulation of nitric oxide biosynthetic process	0.000105953	0.000913847	5
GO:0009913	epidermal cell differentiation	0.000106232	0.000913965	10
GO:0031668	cellular response to extracellular stimulus	0.000117525	0.00100861	10
GO:2001235	positive regulation of apoptotic signaling pathway	0.000120055	0.00102777	8
GO:0071900	regulation of protein serine/threonine kinase activity	0.00012123	0.00103526	12
GO:0002711	positive regulation of T cell mediated immunity	0.000125556	0.00106955	6
GO:0045581	negative regulation of T cell differentiation	0.000127994	0.00108051	5
GO:0046596	regulation of viral entry into host cell	0.000127994	0.00108051	5
GO:1904407	positive regulation of nitric oxide metabolic process	0.000127994	0.00108051	5
GO:0002246	wound healing involved in inflammatory response	0.000128095	0.00108051	3
GO:0006925	inflammatory cell apoptotic process	0.00013078	0.00109779	4
GO:0032928	regulation of superoxide anion generation	0.00013078	0.00109779	4
GO:0002790	peptide secretion	0.000135521	0.00113483	11
GO:0032868	response to insulin	0.000138602	0.00115781	10
GO:0045124	regulation of bone resorption	0.00014025	0.00116875	5
GO:0051251	positive regulation of lymphocyte activation	0.00014498	0.00120525	14
GO:0046890	regulation of lipid biosynthetic process	0.000149019	0.00123585	9
GO:1900745	positive regulation of p38MAPK cascade	0.000150589	0.00124588	4
GO:0034103	regulation of tissue remodeling	0.000153183	0.00126295	6
GO:2000351	regulation of endothelial cell apoptotic process	0.000153385	0.00126295	5
GO:0051701	biological process involved in interaction with host	0.000162516	0.00133495	8
GO:0001667	ameboidal-type cell migration	0.000165479	0.00135606	14
GO:0001781	neutrophil apoptotic process	0.000169607	0.00138006	3
GO:0006534	cysteine metabolic process	0.000169607	0.00138006	3
GO:0070944	neutrophil-mediated killing of bacterium	0.000169607	0.00138006	3
GO:0072330	monocarboxylic acid biosynthetic process	0.000172261	0.00139683	9
GO:0032691	negative regulation of interleukin-1 beta production	0.000172478	0.00139683	4
GO:0071496	cellular response to external stimulus	0.000175381	0.00141701	11
GO:0048145	regulation of fibroblast proliferation	0.000177025	0.00142695	7
GO:0001910	regulation of leukocyte mediated cytotoxicity	0.000186043	0.00149517	7
GO:0006869	lipid transport	0.000186355	0.00149517	13
GO:0032869	cellular response to insulin stimulus	0.00019161	0.00153231	9
GO:0010675	regulation of cellular carbohydrate metabolic process	0.000191871	0.00153231	8
GO:1903532	positive regulation of secretion by cell	0.000193588	0.00154244	12
GO:0043547	positive regulation of GTPase activity	0.000196403	0.0015519	10
GO:0003085	negative regulation of systemic arterial blood pressure	0.000196574	0.0015519	4
GO:0010623	programmed cell death involved in cell development	0.000196574	0.0015519	4
GO:0046597	negative regulation of viral entry into host cell	0.000196574	0.0015519	4
GO:0031669	cellular response to nutrient levels	0.000198448	0.00155624	9
GO:0052372	modulation by symbiont of entry into host	0.000198476	0.00155624	5
GO:0072577	endothelial cell apoptotic process	0.000198476	0.00155624	5
GO:0007162	negative regulation of cell adhesion	0.000201538	0.00157666	11
GO:0008544	epidermis development	0.000203533	0.00158866	12
GO:0140353	lipid export from cell	0.000215548	0.00167865	5
GO:0002674	negative regulation of acute inflammatory response	0.000218958	0.00168617	3
GO:0031652	positive regulation of heat generation	0.000218958	0.00168617	3
GO:0032650	regulation of interleukin-1 alpha production	0.000218958	0.00168617	3
GO:0042532	negative regulation of tyrosine phosphorylation of STAT protein	0.000218958	0.00168617	3
GO:0072540	T-helper 17 cell lineage commitment	0.000218958	0.00168617	3
GO:0010574	regulation of vascular endothelial growth factor production	0.000223005	0.0017097	4
GO:0045662	negative regulation of myoblast differentiation	0.000223005	0.0017097	4
GO:0055067	monovalent inorganic cation homeostasis	0.000225449	0.00172461	8
GO:0033002	muscle cell proliferation	0.000228708	0.00174567	10
GO:0050832	defense response to fungus	0.000233715	0.00177603	5
GO:1903793	positive regulation of anion transport	0.000233715	0.00177603	5
GO:0018108	peptidyl-tyrosine phosphorylation	0.000243661	0.00184754	11
GO:0046879	hormone secretion	0.000247793	0.00187475	12
GO:0050996	positive regulation of lipid catabolic process	0.000251899	0.00189336	4
GO:0062149	detection of stimulus involved in sensory perception of pain	0.000251899	0.00189336	4
GO:1904706	negative regulation of vascular associated smooth muscle cell proliferation	0.000251899	0.00189336	4
GO:0050922	negative regulation of chemotaxis	0.000253023	0.00189355	5
GO:1900015	regulation of cytokine production involved in inflammatory response	0.000253023	0.00189355	5
GO:0018212	peptidyl-tyrosine modification	0.00025698	0.00191487	11
GO:0030198	extracellular matrix organization	0.00025698	0.00191487	11
GO:0001776	leukocyte homeostasis	0.000260096	0.0019339	7
GO:0043062	extracellular structure organization	0.000263868	0.00195773	11
GO:0045229	external encapsulating structure organization	0.00027091	0.00200566	11
GO:1901216	positive regulation of neuron death	0.000272376	0.00201162	7
GO:0043300	regulation of leukocyte degranulation	0.000273518	0.00201162	5
GO:0043407	negative regulation of MAP kinase activity	0.000273518	0.00201162	5
GO:0010594	regulation of endothelial cell migration	0.000274047	0.00201162	8
GO:0032610	interleukin-1 alpha production	0.00027674	0.00201425	3
GO:0034116	positive regulation of heterotypic cell-cell adhesion	0.00027674	0.00201425	3
GO:2000343	positive regulation of chemokine (C-X-C motif) ligand 2 production	0.00027674	0.00201425	3
GO:2000402	negative regulation of lymphocyte migration	0.00027674	0.00201425	3
GO:0034599	cellular response to oxidative stress	0.000281334	0.00204047	10
GO:0051341	regulation of oxidoreductase activity	0.000281526	0.00204047	6
GO:0045922	negative regulation of fatty acid metabolic process	0.000283389	0.00204503	4
GO:1903901	negative regulation of viral life cycle	0.000283389	0.00204503	4
GO:0007596	blood coagulation	0.000284725	0.00204503	8
GO:1903034	regulation of response to wounding	0.000284725	0.00204503	8
GO:0050868	negative regulation of T cell activation	0.000285118	0.00204503	7
GO:0001649	osteoblast differentiation	0.000297626	0.00213031	9
GO:0009914	hormone transport	0.000299993	0.00214281	12
GO:0010631	epithelial cell migration	0.000300688	0.00214334	11
GO:0008217	regulation of blood pressure	0.00030747	0.00218716	9
GO:0046364	monosaccharide biosynthetic process	0.000315136	0.00223708	6
GO:0090132	epithelium migration	0.000316583	0.00224016	11
GO:0014002	astrocyte development	0.000317605	0.00224016	4
GO:0046850	regulation of bone remodeling	0.000318265	0.00224016	5
GO:0007599	hemostasis	0.000318818	0.00224016	8
GO:0050817	coagulation	0.000318818	0.00224016	8
GO:0120162	positive regulation of cold-induced thermogenesis	0.000333079	0.00232686	6
GO:1901222	regulation of NIK/NF-kappaB signaling	0.000333079	0.00232686	6
GO:0090130	tissue migration	0.000333179	0.00232686	11
GO:0010889	regulation of sequestering of triglyceride	0.000343525	0.00237507	3
GO:0032308	positive regulation of prostaglandin secretion	0.000343525	0.00237507	3
GO:0042976	activation of Janus kinase activity	0.000343525	0.00237507	3
GO:0060330	regulation of response to interferon-gamma	0.000343525	0.00237507	3
GO:0060334	regulation of interferon-gamma-mediated signaling pathway	0.000343525	0.00237507	3
GO:1905039	carboxylic acid transmembrane transport	0.000371996	0.00256677	7
GO:1903825	organic acid transmembrane transport	0.000388338	0.00267418	7
GO:0032370	positive regulation of lipid transport	0.000391747	0.00269134	6
GO:0006631	fatty acid metabolic process	0.000393515	0.00269134	13
GO:0002724	regulation of T cell cytokine production	0.000394756	0.00269134	4
GO:0016485	protein processing	0.000395044	0.00269134	10
GO:0002534	cytokine production involved in inflammatory response	0.00039551	0.00269134	5
GO:0045776	negative regulation of blood pressure	0.00039551	0.00269134	5
GO:0010819	regulation of T cell chemotaxis	0.000419868	0.00283473	3
GO:0033084	regulation of immature T cell proliferation in thymus	0.000419868	0.00283473	3
GO:0070431	nucleotide-binding oligomerization domain containing 2 signaling pathway	0.000419868	0.00283473	3
GO:1903799	negative regulation of miRNA maturation	0.000419868	0.00283473	3
GO:0032663	regulation of interleukin-2 production	0.00042416	0.00285811	5
GO:0043523	regulation of neuron apoptotic process	0.000452579	0.00304366	10
GO:0046427	positive regulation of receptor signaling pathway via JAK-STAT	0.000454348	0.00304369	5
GO:0061082	myeloid leukocyte cytokine production	0.000454348	0.00304369	5
GO:0046718	viral entry into host cell	0.000458194	0.0030635	6
GO:0048144	fibroblast proliferation	0.000459545	0.0030666	7
GO:0042594	response to starvation	0.000473497	0.00314752	8
GO:0050731	positive regulation of peptidyl-tyrosine phosphorylation	0.000473497	0.00314752	8
GO:0002791	regulation of peptide secretion	0.00047606	0.00315848	9
GO:0031341	regulation of cell killing	0.00047888	0.00317108	7
GO:0033032	regulation of myeloid cell apoptotic process	0.000484433	0.00320171	4
GO:0120161	regulation of cold-induced thermogenesis	0.000498857	0.00329074	7
GO:0090087	regulation of peptide transport	0.00050539	0.003302	9
GO:0002295	T-helper cell lineage commitment	0.000506306	0.003302	3
GO:0007250	activation of NF-kappaB-inducing kinase activity	0.000506306	0.003302	3
GO:0032306	regulation of prostaglandin secretion	0.000506306	0.003302	3
GO:0033083	regulation of immature T cell proliferation	0.000506306	0.003302	3
GO:0072672	neutrophil extravasation	0.000506306	0.003302	3
GO:0002456	T cell mediated immunity	0.000519493	0.00336925	7
GO:0042058	regulation of epidermal growth factor receptor signaling pathway	0.000519548	0.00336925	5
GO:0150076	neuroinflammatory response	0.000519548	0.00336925	5
GO:0010038	response to metal ion	0.000530648	0.00343478	10
GO:0106106	cold-induced thermogenesis	0.000540803	0.00349395	7
GO:0030193	regulation of blood coagulation	0.000554667	0.00357015	5
GO:0034121	regulation of toll-like receptor signaling pathway	0.000554667	0.00357015	5
GO:0044409	entry into host	0.00056009	0.00359834	6
GO:0042129	regulation of T cell proliferation	0.000561521	0.00360083	8
GO:0002335	mature B cell differentiation	0.000587735	0.00374355	4
GO:0043368	positive T cell selection	0.000587735	0.00374355	4
GO:1904037	positive regulation of epithelial cell apoptotic process	0.000587735	0.00374355	4
GO:0048661	positive regulation of smooth muscle cell proliferation	0.000588118	0.00374355	6
GO:1904705	regulation of vascular associated smooth muscle cell proliferation	0.000591539	0.0037584	5
GO:0010632	regulation of epithelial cell migration	0.000602405	0.00380546	9
GO:0033080	immature T cell proliferation in thymus	0.000603359	0.00380546	3
GO:0046322	negative regulation of fatty acid oxidation	0.000603359	0.00380546	3
GO:0070423	nucleotide-binding oligomerization domain containing signaling pathway	0.000603359	0.00380546	3
GO:0042102	positive regulation of T cell proliferation	0.000617222	0.00387872	6
GO:0046916	cellular transition metal ion homeostasis	0.000617222	0.00387872	6
GO:0044262	cellular carbohydrate metabolic process	0.000619565	0.00388449	10
GO:0006109	regulation of carbohydrate metabolic process	0.000620393	0.00388449	8
GO:0048662	negative regulation of smooth muscle cell proliferation	0.000630219	0.00392465	5
GO:1900046	regulation of hemostasis	0.000630219	0.00392465	5
GO:1904894	positive regulation of receptor signaling pathway via STAT	0.000630219	0.00392465	5
GO:0018149	peptide cross-linking	0.000644841	0.00400126	4
GO:1900744	regulation of p38MAPK cascade	0.000644841	0.00400126	4
GO:0002709	regulation of T cell mediated immunity	0.000647431	0.00401012	6
GO:0006633	fatty acid biosynthetic process	0.000658022	0.00406841	7
GO:0019318	hexose metabolic process	0.000694444	0.00428592	9
GO:0042092	type 2 immune response	0.00070577	0.00431689	4
GO:0046627	negative regulation of insulin receptor signaling pathway	0.00070577	0.00431689	4
GO:1902624	positive regulation of neutrophil migration	0.00070577	0.00431689	4
GO:1990748	cellular detoxification	0.00070577	0.00431689	4
GO:0006575	cellular modified amino acid metabolic process	0.00070654	0.00431689	8
GO:0033079	immature T cell proliferation	0.000711527	0.00431689	3
GO:0035872	nucleotide-binding domain, leucine rich repeat containing receptor signaling pathway	0.000711527	0.00431689	3
GO:0060965	negative regulation of miRNA-mediated gene silencing	0.000711527	0.00431689	3
GO:0050818	regulation of coagulation	0.000713226	0.00431689	5
GO:1901184	regulation of ERBB signaling pathway	0.000713226	0.00431689	5
GO:1990874	vascular associated smooth muscle cell proliferation	0.000713226	0.00431689	5
GO:0046883	regulation of hormone secretion	0.000720458	0.00435303	10
GO:0032368	regulation of lipid transport	0.00073748	0.00444809	7
GO:0010906	regulation of glucose metabolic process	0.000744971	0.00448543	6
GO:0032677	regulation of interleukin-8 production	0.000757668	0.00454601	5
GO:0061045	negative regulation of wound healing	0.000757668	0.00454601	5
GO:0046320	regulation of fatty acid oxidation	0.00077066	0.00459996	4
GO:0050691	regulation of defense response to virus by host	0.00077066	0.00459996	4
GO:0097028	dendritic cell differentiation	0.00077066	0.00459996	4
GO:0008360	regulation of cell shape	0.00079454	0.0047343	7
GO:0032637	interleukin-8 production	0.000804144	0.00478327	5
GO:0002708	positive regulation of lymphocyte mediated immunity	0.000824348	0.00486097	7
GO:0002544	chronic inflammatory response	0.000831296	0.00486097	3
GO:0002755	MyD88-dependent toll-like receptor signaling pathway	0.000831296	0.00486097	3
GO:0032305	positive regulation of icosanoid secretion	0.000831296	0.00486097	3
GO:0043373	CD4-positive, alpha-beta T cell lineage commitment	0.000831296	0.00486097	3
GO:0050965	detection of temperature stimulus involved in sensory perception of pain	0.000831296	0.00486097	3
GO:0060149	negative regulation of post-transcriptional gene silencing	0.000831296	0.00486097	3
GO:0060967	negative regulation of gene silencing by RNA	0.000831296	0.00486097	3
GO:0090594	inflammatory response to wounding	0.000831296	0.00486097	3
GO:1900369	negative regulation of post-transcriptional gene silencing by RNA	0.000831296	0.00486097	3
GO:0042554	superoxide anion generation	0.000839654	0.004885	4
GO:0042771	intrinsic apoptotic signaling pathway in response to DNA damage by p53 class mediator	0.000839654	0.004885	4
GO:0046636	negative regulation of alpha-beta T cell activation	0.000839654	0.004885	4
GO:0031331	positive regulation of cellular catabolic process	0.000850103	0.00493747	12
GO:0044070	regulation of anion transport	0.000853498	0.00494885	6
GO:0006865	amino acid transport	0.000855033	0.00494943	7
GO:0045453	bone resorption	0.000903435	0.00522086	5
GO:0032768	regulation of monooxygenase activity	0.000912889	0.00525788	4
GO:0034142	toll-like receptor 4 signaling pathway	0.000912889	0.00525788	4
GO:0072503	cellular divalent inorganic cation homeostasis	0.000963055	0.00549226	10
GO:0002922	positive regulation of humoral immune response	0.000963136	0.00549226	3
GO:0032310	prostaglandin secretion	0.000963136	0.00549226	3
GO:0045722	positive regulation of gluconeogenesis	0.000963136	0.00549226	3
GO:0060333	interferon-gamma-mediated signaling pathway	0.000963136	0.00549226	3
GO:0071676	negative regulation of mononuclear cell migration	0.000963136	0.00549226	3
GO:1990845	adaptive thermogenesis	0.000986898	0.00561848	7
GO:1901653	cellular response to peptide	0.00100934	0.00573057	10
GO:0006749	glutathione metabolic process	0.00101157	0.00573057	5
GO:0046626	regulation of insulin receptor signaling pathway	0.00101157	0.00573057	5
GO:0050678	regulation of epithelial cell proliferation	0.00105501	0.00596688	12
GO:0006766	vitamin metabolic process	0.0010691	0.00600754	5
GO:0002686	negative regulation of leukocyte migration	0.00107265	0.00600754	4
GO:0002701	negative regulation of production of molecular mediator of immune response	0.00107265	0.00600754	4
GO:0009409	response to cold	0.00107265	0.00600754	4
GO:0042304	regulation of fatty acid biosynthetic process	0.00107265	0.00600754	4
GO:1900077	negative regulation of cellular response to insulin stimulus	0.00107265	0.00600754	4
GO:0006006	glucose metabolic process	0.00108686	0.00607724	8
GO:0002363	alpha-beta T cell lineage commitment	0.0011075	0.00615277	3
GO:0010743	regulation of macrophage derived foam cell differentiation	0.0011075	0.00615277	3
GO:0032693	negative regulation of interleukin-10 production	0.0011075	0.00615277	3
GO:0061760	antifungal innate immune response	0.0011075	0.00615277	3
GO:0008625	extrinsic apoptotic signaling pathway via death domain receptors	0.00112903	0.0062623	5
GO:0015718	monocarboxylic acid transport	0.00115406	0.00639086	6
GO:0061900	glial cell activation	0.00115946	0.00641045	4
GO:0051402	neuron apoptotic process	0.00118592	0.00654514	10
GO:0034109	homotypic cell-cell adhesion	0.0011914	0.00654514	5
GO:0060191	regulation of lipase activity	0.0011914	0.00654514	5
GO:1900076	regulation of cellular response to insulin stimulus	0.0011914	0.00654514	5
GO:0009267	cellular response to starvation	0.00121414	0.00665946	7
GO:0002753	cytoplasmic pattern recognition receptor signaling pathway	0.00125106	0.00682938	4
GO:0051873	killing by host of symbiont cells	0.00125106	0.00682938	4
GO:0097237	cellular response to toxic substance	0.00125106	0.00682938	4
GO:0062013	positive regulation of small molecule metabolic process	0.0012557	0.0068363	7
GO:0002720	positive regulation of cytokine production involved in immune response	0.00125629	0.0068363	5
GO:0010818	T cell chemotaxis	0.00126482	0.00685028	3
GO:0051043	regulation of membrane protein ectodomain proteolysis	0.00126482	0.00685028	3
GO:0071398	cellular response to fatty acid	0.00126482	0.00685028	3
GO:0034219	carbohydrate transmembrane transport	0.00130521	0.0070469	6
GO:0044000	movement in host	0.00130521	0.0070469	6
GO:0006094	gluconeogenesis	0.00132376	0.00712474	5
GO:0051384	response to glucocorticoid	0.00132376	0.00712474	5
GO:0050830	defense response to Gram-positive bacterium	0.00134216	0.00720493	7
GO:0071375	cellular response to peptide hormone stimulus	0.00134283	0.00720493	9
GO:0030195	negative regulation of blood coagulation	0.00134762	0.00720818	4
GO:1902041	regulation of extrinsic apoptotic signaling pathway via death domain receptors	0.00134762	0.00720818	4
GO:0006790	sulfur compound metabolic process	0.00135665	0.00724527	10
GO:0043123	positive regulation of I-kappaB kinase/NF-kappaB signaling	0.00135881	0.00724557	6
GO:0002637	regulation of immunoglobulin production	0.00139386	0.00742099	5
GO:0003073	regulation of systemic arterial blood pressure	0.00141407	0.00751702	6
GO:0033033	negative regulation of myeloid cell apoptotic process	0.00143552	0.0075843	3
GO:0043369	CD4-positive or CD8-positive, alpha-beta T cell lineage commitment	0.00143552	0.0075843	3
GO:0050961	detection of temperature stimulus involved in sensory perception	0.00143552	0.0075843	3
GO:1900016	negative regulation of cytokine production involved in inflammatory response	0.00143552	0.0075843	3
GO:0016042	lipid catabolic process	0.00144923	0.00762183	10
GO:0010934	macrophage cytokine production	0.00144925	0.00762183	4
GO:1900047	negative regulation of hemostasis	0.00144925	0.00762183	4
GO:0032890	regulation of organic acid transport	0.00146665	0.00770161	5
GO:0002920	regulation of humoral immune response	0.00155611	0.0081342	4
GO:0050819	negative regulation of coagulation	0.00155611	0.0081342	4
GO:0061756	leukocyte adhesion to vascular endothelial cell	0.00155611	0.0081342	4
GO:0010759	positive regulation of macrophage chemotaxis	0.00162001	0.00836984	3
GO:0015732	prostaglandin transport	0.00162001	0.00836984	3
GO:0032303	regulation of icosanoid secretion	0.00162001	0.00836984	3
GO:0045063	T-helper 1 cell differentiation	0.00162001	0.00836984	3
GO:1903798	regulation of miRNA maturation	0.00162001	0.00836984	3
GO:2000193	positive regulation of fatty acid transport	0.00162001	0.00836984	3
GO:0006835	dicarboxylic acid transport	0.0016206	0.00836984	5
GO:0019319	hexose biosynthetic process	0.0016206	0.00836984	5
GO:0032715	negative regulation of interleukin-6 production	0.00166833	0.00859064	4
GO:0038066	p38MAPK cascade	0.00166833	0.00859064	4
GO:0050766	positive regulation of phagocytosis	0.00170186	0.00875027	5
GO:0006111	regulation of gluconeogenesis	0.00178604	0.00908848	4
GO:0032892	positive regulation of organic acid transport	0.00178604	0.00908848	4
GO:0042149	cellular response to glucose starvation	0.00178604	0.00908848	4
GO:0042531	positive regulation of tyrosine phosphorylation of STAT protein	0.00178604	0.00908848	4
GO:0070527	platelet aggregation	0.00178604	0.00908848	4
GO:1902622	regulation of neutrophil migration	0.00178604	0.00908848	4
GO:0045638	negative regulation of myeloid cell differentiation	0.00178608	0.00908848	5
GO:0010575	positive regulation of vascular endothelial growth factor production	0.00181867	0.00914639	3
GO:0010742	macrophage derived foam cell differentiation	0.00181867	0.00914639	3
GO:0010829	negative regulation of glucose transmembrane transport	0.00181867	0.00914639	3
GO:0010888	negative regulation of lipid storage	0.00181867	0.00914639	3
GO:0035743	CD4-positive, alpha-beta T cell cytokine production	0.00181867	0.00914639	3
GO:0035813	regulation of renal sodium excretion	0.00181867	0.00914639	3
GO:0046685	response to arsenic-containing substance	0.00181867	0.00914639	3
GO:0071276	cellular response to cadmium ion	0.00181867	0.00914639	3
GO:0043087	regulation of GTPase activity	0.0019117	0.00960023	10
GO:0055076	transition metal ion homeostasis	0.00192017	0.00962877	6
GO:1903035	negative regulation of response to wounding	0.00196362	0.00983237	5
GO:0015850	organic hydroxy compound transport	0.00196743	0.00983716	9
GO:0003158	endothelium development	0.00199196	0.00994536	6
GO:0031100	animal organ regeneration	0.00203189	0.0100143	3
GO:0045187	regulation of circadian sleep/wake cycle, sleep	0.00203189	0.0100143	3
GO:0060252	positive regulation of glial cell proliferation	0.00203189	0.0100143	3
GO:0070920	regulation of production of small RNA involved in gene silencing by RNA	0.00203189	0.0100143	3
GO:0071605	monocyte chemotactic protein-1 production	0.00203189	0.0100143	3
GO:0071637	regulation of monocyte chemotactic protein-1 production	0.00203189	0.0100143	3
GO:0072567	chemokine (C-X-C motif) ligand 2 production	0.00203189	0.0100143	3
GO:1904996	positive regulation of leukocyte adhesion to vascular endothelial cell	0.00203189	0.0100143	3
GO:2000341	regulation of chemokine (C-X-C motif) ligand 2 production	0.00203189	0.0100143	3
GO:0002762	negative regulation of myeloid leukocyte differentiation	0.00203852	0.0100184	4
GO:0051353	positive regulation of oxidoreductase activity	0.00203852	0.0100184	4
GO:0031960	response to corticosteroid	0.00205707	0.0100952	5
GO:0042176	regulation of protein catabolic process	0.0020758	0.0101726	10
GO:2000117	negative regulation of cysteine-type endopeptidase activity	0.00215373	0.0105313	5
GO:0046394	carboxylic acid biosynthetic process	0.00215511	0.0105313	9
GO:0032757	positive regulation of interleukin-8 production	0.00217356	0.0105765	4
GO:0042311	vasodilation	0.00217356	0.0105765	4
GO:0045058	T cell selection	0.00217356	0.0105765	4
GO:0016053	organic acid biosynthetic process	0.00220419	0.0107051	9
GO:0050890	cognition	0.00220619	0.0107051	10
GO:0009991	response to extracellular stimulus	0.00223263	0.0107993	11
GO:0072507	divalent inorganic cation homeostasis	0.00225108	0.0107993	10
GO:0006536	glutamate metabolic process	0.00226003	0.0107993	3
GO:0016048	detection of temperature stimulus	0.00226003	0.0107993	3
GO:0032740	positive regulation of interleukin-17 production	0.00226003	0.0107993	3
GO:0045822	negative regulation of heart contraction	0.00226003	0.0107993	3
GO:0046639	negative regulation of alpha-beta T cell differentiation	0.00226003	0.0107993	3
GO:0046688	response to copper ion	0.00226003	0.0107993	3
GO:0051767	nitric-oxide synthase biosynthetic process	0.00226003	0.0107993	3
GO:0051769	regulation of nitric-oxide synthase biosynthetic process	0.00226003	0.0107993	3
GO:0090077	foam cell differentiation	0.00226003	0.0107993	3
GO:0002702	positive regulation of production of molecular mediator of immune response	0.00229955	0.010973	6
GO:0002218	activation of innate immune response	0.00231464	0.0110049	4
GO:2001238	positive regulation of extrinsic apoptotic signaling pathway	0.00231464	0.0110049	4
GO:0006887	exocytosis	0.00231582	0.0110049	11
GO:0015908	fatty acid transport	0.00235691	0.0111848	5
GO:0055078	sodium ion homeostasis	0.0024619	0.0116429	4
GO:1902475	L-alpha-amino acid transmembrane transport	0.0024619	0.0116429	4
GO:0062207	regulation of pattern recognition receptor signaling pathway	0.00246356	0.0116429	5
GO:0001780	neutrophil homeostasis	0.00250342	0.0117508	3
GO:0032770	positive regulation of monooxygenase activity	0.00250342	0.0117508	3
GO:0035812	renal sodium excretion	0.00250342	0.0117508	3
GO:0050802	circadian sleep/wake cycle, sleep	0.00250342	0.0117508	3
GO:0090023	positive regulation of neutrophil chemotaxis	0.00250342	0.0117508	3
GO:0050708	regulation of protein secretion	0.00251767	0.0118016	9
GO:0019722	calcium-mediated signaling	0.00263331	0.0123269	7
GO:0051604	protein maturation	0.00263736	0.0123291	10
GO:0014066	regulation of phosphatidylinositol 3-kinase signaling	0.00268732	0.0125118	5
GO:0031638	zymogen activation	0.00268732	0.0125118	5
GO:0043299	leukocyte degranulation	0.00268732	0.0125118	5
GO:0072089	stem cell proliferation	0.00273281	0.0127065	6
GO:0019932	second-messenger-mediated signaling	0.00274561	0.0127071	9
GO:0002507	tolerance induction	0.00276242	0.0127071	3
GO:0032682	negative regulation of chemokine production	0.00276242	0.0127071	3
GO:0042749	regulation of circadian sleep/wake cycle	0.00276242	0.0127071	3
GO:0043032	positive regulation of macrophage activation	0.00276242	0.0127071	3
GO:0045932	negative regulation of muscle contraction	0.00276242	0.0127071	3
GO:1902042	negative regulation of extrinsic apoptotic signaling pathway via death domain receptors	0.00276242	0.0127071	3
GO:1903523	negative regulation of blood circulation	0.00276242	0.0127071	3
GO:0032655	regulation of interleukin-12 production	0.00277548	0.0127502	4
GO:0043405	regulation of MAP kinase activity	0.00278622	0.0127825	7
GO:0010660	regulation of muscle cell apoptotic process	0.00292544	0.0133856	5
GO:0070664	negative regulation of leukocyte proliferation	0.00292544	0.0133856	5
GO:0010517	regulation of phospholipase activity	0.00294207	0.0134256	4
GO:0015807	L-amino acid transport	0.00294207	0.0134256	4
GO:0045732	positive regulation of protein catabolic process	0.00294585	0.0134256	7
GO:0044062	regulation of excretion	0.00303733	0.0137337	3
GO:0045454	cell redox homeostasis	0.00303733	0.0137337	3
GO:0071354	cellular response to interleukin-6	0.00303733	0.0137337	3
GO:0071624	positive regulation of granulocyte chemotaxis	0.00303733	0.0137337	3
GO:0090208	positive regulation of triglyceride metabolic process	0.00303733	0.0137337	3
GO:1905523	positive regulation of macrophage migration	0.00303733	0.0137337	3
GO:0007173	epidermal growth factor receptor signaling pathway	0.00305005	0.0137731	5
GO:0032615	interleukin-12 production	0.00311537	0.0140314	4
GO:0060193	positive regulation of lipase activity	0.00311537	0.0140314	4
GO:0051928	positive regulation of calcium ion transport	0.0031213	0.0140397	6
GO:0046849	bone remodeling	0.00317844	0.0142782	5
GO:0009410	response to xenobiotic stimulus	0.00325038	0.0145823	9
GO:0000096	sulfur amino acid metabolic process	0.00332846	0.0147221	3
GO:0002313	mature B cell differentiation involved in immune response	0.00332846	0.0147221	3
GO:0002360	T cell lineage commitment	0.00332846	0.0147221	3
GO:0022410	circadian sleep/wake cycle process	0.00332846	0.0147221	3
GO:0030224	monocyte differentiation	0.00332846	0.0147221	3
GO:0045742	positive regulation of epidermal growth factor receptor signaling pathway	0.00332846	0.0147221	3
GO:0050951	sensory perception of temperature stimulus	0.00332846	0.0147221	3
GO:0072574	hepatocyte proliferation	0.00332846	0.0147221	3
GO:0072575	epithelial cell proliferation involved in liver morphogenesis	0.00332846	0.0147221	3
GO:1901099	negative regulation of signal transduction in absence of ligand	0.00332846	0.0147221	3
GO:2001240	negative regulation of extrinsic apoptotic signaling pathway in absence of ligand	0.00332846	0.0147221	3
GO:0016051	carbohydrate biosynthetic process	0.00337558	0.0149113	7
GO:0070265	necrotic cell death	0.0034826	0.0153644	4
GO:0051222	positive regulation of protein transport	0.00352878	0.0155483	9
GO:0031099	regeneration	0.00354959	0.0156001	6
GO:0051092	positive regulation of NF-kappaB transcription factor activity	0.00354959	0.0156001	6
GO:0010657	muscle cell apoptotic process	0.00358698	0.0157444	5
GO:0002230	positive regulation of defense response to virus by host	0.00363612	0.0158994	3
GO:0050999	regulation of nitric-oxide synthase activity	0.00363612	0.0158994	3
GO:0070741	response to interleukin-6	0.00363612	0.0158994	3
GO:0008643	carbohydrate transport	0.00366317	0.0159974	6
GO:0002315	marginal zone B cell differentiation	0.00376756	0.0163088	2
GO:0003330	regulation of extracellular matrix constituent secretion	0.00376756	0.0163088	2
GO:0042373	vitamin K metabolic process	0.00376756	0.0163088	2
GO:0043615	astrocyte cell migration	0.00376756	0.0163088	2
GO:0061687	detoxification of inorganic compound	0.00376756	0.0163088	2
GO:0097501	stress response to metal ion	0.00376756	0.0163088	2
GO:1903596	regulation of gap junction assembly	0.00376756	0.0163088	2
GO:0022612	gland morphogenesis	0.00377942	0.0163396	6
GO:0031667	response to nutrient levels	0.00383826	0.0165732	10
GO:0006879	cellular iron ion homeostasis	0.00387819	0.0167092	4
GO:0010595	positive regulation of endothelial cell migration	0.00387943	0.0167092	5
GO:0043281	regulation of cysteine-type endopeptidase activity involved in apoptotic process	0.00395257	0.0169739	7
GO:0010758	regulation of macrophage chemotaxis	0.00396058	0.0169739	3
GO:0072576	liver morphogenesis	0.00396058	0.0169739	3
GO:1901186	positive regulation of ERBB signaling pathway	0.00396058	0.0169739	3
GO:0010634	positive regulation of epithelial cell migration	0.00414462	0.0177406	6
GO:0006641	triglyceride metabolic process	0.00418858	0.0179065	5
GO:0002719	negative regulation of cytokine production involved in immune response	0.00430211	0.0182381	3
GO:0006084	acetyl-CoA metabolic process	0.00430211	0.0182381	3
GO:0008299	isoprenoid biosynthetic process	0.00430211	0.0182381	3
GO:1904994	regulation of leukocyte adhesion to vascular endothelial cell	0.00430211	0.0182381	3
GO:0001960	negative regulation of cytokine-mediated signaling pathway	0.00430313	0.0182381	4
GO:0015800	acidic amino acid transport	0.00430313	0.0182381	4
GO:1904036	negative regulation of epithelial cell apoptotic process	0.00430313	0.0182381	4
GO:0030004	cellular monovalent inorganic cation homeostasis	0.00434956	0.0184123	5
GO:0050886	endocrine process	0.00451491	0.0190462	5
GO:0000079	regulation of cyclin-dependent protein serine/threonine kinase activity	0.00452692	0.0190462	4
GO:0014009	glial cell proliferation	0.00452692	0.0190462	4
GO:0060986	endocrine hormone secretion	0.00452692	0.0190462	4
GO:2001244	positive regulation of intrinsic apoptotic signaling pathway	0.00452692	0.0190462	4
GO:0002676	regulation of chronic inflammatory response	0.00457633	0.0190911	2
GO:0032815	negative regulation of natural killer cell activation	0.00457633	0.0190911	2
GO:0034351	negative regulation of glial cell apoptotic process	0.00457633	0.0190911	2
GO:0035744	T-helper 1 cell cytokine production	0.00457633	0.0190911	2
GO:0097421	liver regeneration	0.00457633	0.0190911	2
GO:1901029	negative regulation of mitochondrial outer membrane permeabilization involved in apoptotic signaling pathway	0.00457633	0.0190911	2
GO:2001214	positive regulation of vasculogenesis	0.00457633	0.0190911	2
GO:0001779	natural killer cell differentiation	0.00466097	0.0193506	3
GO:0010043	response to zinc ion	0.00466097	0.0193506	3
GO:0034122	negative regulation of toll-like receptor signaling pathway	0.00466097	0.0193506	3
GO:2000515	negative regulation of CD4-positive, alpha-beta T cell activation	0.00466097	0.0193506	3
GO:0030522	intracellular receptor signaling pathway	0.004717	0.0195597	7
GO:1904951	positive regulation of establishment of protein localization	0.00483469	0.0199997	9
GO:0045216	cell-cell junction organization	0.0048347	0.0199997	7
GO:1904659	glucose transmembrane transport	0.00485895	0.0200759	5
GO:0045671	negative regulation of osteoclast differentiation	0.0050374	0.0206417	3
GO:0050901	leukocyte tethering or rolling	0.0050374	0.0206417	3
GO:0070542	response to fatty acid	0.0050374	0.0206417	3
GO:0090022	regulation of neutrophil chemotaxis	0.0050374	0.0206417	3
GO:2000191	regulation of fatty acid transport	0.0050374	0.0206417	3
GO:0008645	hexose transmembrane transport	0.00503776	0.0206417	5
GO:0038127	ERBB signaling pathway	0.00503776	0.0206417	5
GO:0001885	endothelial cell development	0.00524499	0.0213417	4
GO:0014068	positive regulation of phosphatidylinositol 3-kinase signaling	0.00524499	0.0213417	4
GO:0060761	negative regulation of response to cytokine stimulus	0.00524499	0.0213417	4
GO:0098586	cellular response to virus	0.00524499	0.0213417	4
GO:1904029	regulation of cyclin-dependent protein kinase activity	0.00524499	0.0213417	4
GO:0030856	regulation of epithelial cell differentiation	0.00524574	0.0213417	6
GO:0042745	circadian sleep/wake cycle	0.00543163	0.0219196	3
GO:0046686	response to cadmium ion	0.00543163	0.0219196	3
GO:0003306	Wnt signaling pathway involved in heart development	0.00545767	0.0219196	2
GO:0010744	positive regulation of macrophage derived foam cell differentiation	0.00545767	0.0219196	2
GO:0033632	regulation of cell-cell adhesion mediated by integrin	0.00545767	0.0219196	2
GO:0035726	common myeloid progenitor cell proliferation	0.00545767	0.0219196	2
GO:0042762	regulation of sulfur metabolic process	0.00545767	0.0219196	2
GO:0043301	negative regulation of leukocyte degranulation	0.00545767	0.0219196	2
GO:0043619	regulation of transcription from RNA polymerase II promoter in response to oxidative stress	0.00545767	0.0219196	2
GO:0045741	positive regulation of epidermal growth factor-activated receptor activity	0.00545767	0.0219196	2
GO:0051798	positive regulation of hair follicle development	0.00545767	0.0219196	2
GO:0050688	regulation of defense response to virus	0.0055003	0.0220651	4
GO:0051098	regulation of binding	0.00552839	0.0221521	10
GO:0071248	cellular response to metal ion	0.00555159	0.0222193	6
GO:0002275	myeloid cell activation involved in immune response	0.00560214	0.0223438	5
GO:0015749	monosaccharide transmembrane transport	0.00560214	0.0223438	5
GO:0045446	endothelial cell differentiation	0.00560214	0.0223438	5
GO:0071466	cellular response to xenobiotic stimulus	0.00570932	0.022745	6
GO:0046395	carboxylic acid catabolic process	0.00572157	0.0227675	7
GO:0006913	nucleocytoplasmic transport	0.00582421	0.0230154	9
GO:0051169	nuclear transport	0.00582421	0.0230154	9
GO:0006775	fat-soluble vitamin metabolic process	0.0058439	0.0230154	3
GO:0030431	sleep	0.0058439	0.0230154	3
GO:0043304	regulation of mast cell degranulation	0.0058439	0.0230154	3
GO:0045589	regulation of regulatory T cell differentiation	0.0058439	0.0230154	3
GO:0048265	response to pain	0.0058439	0.0230154	3
GO:0060674	placenta blood vessel development	0.0058439	0.0230154	3
GO:0097254	renal tubular secretion	0.0058439	0.0230154	3
GO:0016054	organic acid catabolic process	0.00599598	0.0235854	7
GO:0043534	blood vessel endothelial cell migration	0.0060023	0.0235854	5
GO:0035296	regulation of tube diameter	0.00603455	0.0236352	6
GO:0097746	blood vessel diameter maintenance	0.00603455	0.0236352	6
GO:0048146	positive regulation of fibroblast proliferation	0.00603554	0.0236352	4
GO:0035150	regulation of tube size	0.00620214	0.0242601	6
GO:0050764	regulation of phagocytosis	0.00620974	0.0242623	5
GO:0002861	regulation of inflammatory response to antigenic stimulus	0.00627441	0.0243769	3
GO:0032743	positive regulation of interleukin-2 production	0.00627441	0.0243769	3
GO:0042398	cellular modified amino acid biosynthetic process	0.00627441	0.0243769	3
GO:0043302	positive regulation of leukocyte degranulation	0.00627441	0.0243769	3
GO:0071425	hematopoietic stem cell proliferation	0.00627441	0.0243769	3
GO:0002704	negative regulation of leukocyte mediated immunity	0.00631569	0.0243999	4
GO:0006919	activation of cysteine-type endopeptidase activity involved in apoptotic process	0.00631569	0.0243999	4
GO:0038034	signal transduction in absence of ligand	0.00631569	0.0243999	4
GO:0061097	regulation of protein tyrosine kinase activity	0.00631569	0.0243999	4
GO:0097192	extrinsic apoptotic signaling pathway in absence of ligand	0.00631569	0.0243999	4
GO:0001973	G protein-coupled adenosine receptor signaling pathway	0.00641017	0.0244907	2
GO:0002756	MyD88-independent toll-like receptor signaling pathway	0.00641017	0.0244907	2
GO:0032725	positive regulation of granulocyte macrophage colony-stimulating factor production	0.00641017	0.0244907	2
GO:0035588	G protein-coupled purinergic receptor signaling pathway	0.00641017	0.0244907	2
GO:0044793	negative regulation by host of viral process	0.00641017	0.0244907	2
GO:0045628	regulation of T-helper 2 cell differentiation	0.00641017	0.0244907	2
GO:0070255	regulation of mucus secretion	0.00641017	0.0244907	2
GO:0071803	positive regulation of podosome assembly	0.00641017	0.0244907	2
GO:0090085	regulation of protein deubiquitination	0.00641017	0.0244907	2
GO:0097709	connective tissue replacement	0.00641017	0.0244907	2
GO:0030072	peptide hormone secretion	0.00652246	0.0248921	8
GO:0048545	response to steroid hormone	0.00657415	0.025034	7
GO:0050679	positive regulation of epithelial cell proliferation	0.00657415	0.025034	7
GO:0045669	positive regulation of osteoblast differentiation	0.00660434	0.025066	4
GO:0048002	antigen processing and presentation of peptide antigen	0.00660434	0.025066	4
GO:0072524	pyridine-containing compound metabolic process	0.00660434	0.025066	4
GO:0032689	negative regulation of interferon-gamma production	0.00672335	0.0253851	3
GO:0034110	regulation of homotypic cell-cell adhesion	0.00672335	0.0253851	3
GO:0006606	protein import into nucleus	0.00672523	0.0253851	6
GO:1903531	negative regulation of secretion by cell	0.00672523	0.0253851	6
GO:2001242	regulation of intrinsic apoptotic signaling pathway	0.00672523	0.0253851	6
GO:0034440	lipid oxidation	0.00686221	0.0258739	5
GO:0043280	positive regulation of cysteine-type endopeptidase activity involved in apoptotic process	0.00708996	0.0266743	5
GO:0051101	regulation of DNA binding	0.00708996	0.0266743	5
GO:0033006	regulation of mast cell activation involved in immune response	0.00719093	0.0269868	3
GO:0031330	negative regulation of cellular catabolic process	0.00719282	0.0269868	7
GO:0051924	regulation of calcium ion transport	0.00719649	0.0269868	8
GO:0019882	antigen processing and presentation	0.00732293	0.0274014	5
GO:0072329	monocarboxylic acid catabolic process	0.00732293	0.0274014	5
GO:0002551	mast cell chemotaxis	0.0074324	0.0274537	2
GO:0006651	diacylglycerol biosynthetic process	0.0074324	0.0274537	2
GO:0006750	glutathione biosynthetic process	0.0074324	0.0274537	2
GO:0009071	serine family amino acid catabolic process	0.0074324	0.0274537	2
GO:0035791	platelet-derived growth factor receptor-beta signaling pathway	0.0074324	0.0274537	2
GO:0038094	Fc-gamma receptor signaling pathway	0.0074324	0.0274537	2
GO:0045188	regulation of circadian sleep/wake cycle, non-REM sleep	0.0074324	0.0274537	2
GO:0070278	extracellular matrix constituent secretion	0.0074324	0.0274537	2
GO:0071294	cellular response to zinc ion	0.0074324	0.0274537	2
GO:0072683	T cell extravasation	0.0074324	0.0274537	2
GO:1902510	regulation of apoptotic DNA fragmentation	0.0074324	0.0274537	2
GO:1903961	positive regulation of anion transmembrane transport	0.0074324	0.0274537	2
GO:0051170	import into nucleus	0.00747152	0.0275687	6
GO:0002793	positive regulation of peptide secretion	0.00756119	0.0278104	5
GO:0003014	renal system process	0.00756119	0.0278104	5
GO:0033138	positive regulation of peptidyl-serine phosphorylation	0.00756119	0.0278104	5
GO:0032228	regulation of synaptic transmission, GABAergic	0.00767732	0.0281176	3
GO:0045066	regulatory T cell differentiation	0.00767732	0.0281176	3
GO:0045601	regulation of endothelial cell differentiation	0.00767732	0.0281176	3
GO:0098801	regulation of renal system process	0.00767732	0.0281176	3
GO:0042063	gliogenesis	0.00772445	0.0282602	9
GO:0070373	negative regulation of ERK1 and ERK2 cascade	0.00784609	0.0286748	4
GO:0030282	bone mineralization	0.00805381	0.0294028	5
GO:0045840	positive regulation of mitotic nuclear division	0.00818268	0.0297788	3
GO:0048147	negative regulation of fibroblast proliferation	0.00818268	0.0297788	3
GO:0060964	regulation of miRNA-mediated gene silencing	0.00818268	0.0297788	3
GO:1901605	alpha-amino acid metabolic process	0.00827584	0.030086	6
GO:0046323	glucose import	0.00852068	0.0306295	4
GO:0010820	positive regulation of T cell chemotaxis	0.008523	0.0306295	2
GO:0032488	Cdc42 protein signal transduction	0.008523	0.0306295	2
GO:0034350	regulation of glial cell apoptotic process	0.008523	0.0306295	2
GO:0035815	positive regulation of renal sodium excretion	0.008523	0.0306295	2
GO:0042748	circadian sleep/wake cycle, non-REM sleep	0.008523	0.0306295	2
GO:0055089	fatty acid homeostasis	0.008523	0.0306295	2
GO:0070207	protein homotrimerization	0.008523	0.0306295	2
GO:1902093	positive regulation of flagellated sperm motility	0.008523	0.0306295	2
GO:2000155	positive regulation of cilium-dependent cell motility	0.008523	0.0306295	2
GO:2000271	positive regulation of fibroblast apoptotic process	0.008523	0.0306295	2
GO:2000027	regulation of animal organ morphogenesis	0.00856828	0.0307602	5
GO:1903305	regulation of regulated secretory pathway	0.00870051	0.0310008	6
GO:0006509	membrane protein ectodomain proteolysis	0.00870719	0.0310008	3
GO:0010935	regulation of macrophage cytokine production	0.00870719	0.0310008	3
GO:0030851	granulocyte differentiation	0.00870719	0.0310008	3
GO:0032660	regulation of interleukin-17 production	0.00870719	0.0310008	3
GO:0045940	positive regulation of steroid metabolic process	0.00870719	0.0310008	3
GO:0061098	positive regulation of protein tyrosine kinase activity	0.00870719	0.0310008	3
GO:2001239	regulation of extrinsic apoptotic signaling pathway in absence of ligand	0.00870719	0.0310008	3
GO:0002064	epithelial cell development	0.00874145	0.0310907	7
GO:0014065	phosphatidylinositol 3-kinase signaling	0.00883385	0.031387	5
GO:0045661	regulation of myoblast differentiation	0.00887174	0.0314892	4
GO:0110148	biomineralization	0.0089186	0.031623	6
GO:0048708	astrocyte differentiation	0.00923212	0.0326005	4
GO:0030225	macrophage differentiation	0.00925097	0.0326005	3
GO:0030279	negative regulation of ossification	0.00925097	0.0326005	3
GO:0060147	regulation of post-transcriptional gene silencing	0.00925097	0.0326005	3
GO:1900368	regulation of post-transcriptional gene silencing by RNA	0.00925097	0.0326005	3
GO:2000273	positive regulation of signaling receptor activity	0.00925097	0.0326005	3
GO:0000302	response to reactive oxygen species	0.00936647	0.0329402	6
GO:0050680	negative regulation of epithelial cell proliferation	0.00936647	0.0329402	6
GO:0048872	homeostasis of number of cells	0.00943551	0.0331492	9
GO:0001935	endothelial cell proliferation	0.00959633	0.0334315	6
GO:0006637	acyl-CoA metabolic process	0.00960191	0.0334315	4
GO:0035383	thioester metabolic process	0.00960191	0.0334315	4
GO:0043525	positive regulation of neuron apoptotic process	0.00960191	0.0334315	4
GO:0002467	germinal center formation	0.00968059	0.0334315	2
GO:0003353	positive regulation of cilium movement	0.00968059	0.0334315	2
GO:0006544	glycine metabolic process	0.00968059	0.0334315	2
GO:0016264	gap junction assembly	0.00968059	0.0334315	2
GO:0018119	peptidyl-cysteine S-nitrosylation	0.00968059	0.0334315	2
GO:0019184	nonribosomal peptide biosynthetic process	0.00968059	0.0334315	2
GO:0032645	regulation of granulocyte macrophage colony-stimulating factor production	0.00968059	0.0334315	2
GO:0034112	positive regulation of homotypic cell-cell adhesion	0.00968059	0.0334315	2
GO:0035590	purinergic nucleotide receptor signaling pathway	0.00968059	0.0334315	2
GO:0047484	regulation of response to osmotic stress	0.00968059	0.0334315	2
GO:0051044	positive regulation of membrane protein ectodomain proteolysis	0.00968059	0.0334315	2
GO:1903624	regulation of DNA catabolic process	0.00968059	0.0334315	2
GO:2001212	regulation of vasculogenesis	0.00968059	0.0334315	2
GO:0006739	NADP metabolic process	0.00981419	0.0337914	3
GO:0010907	positive regulation of glucose metabolic process	0.00981419	0.0337914	3
GO:0097300	programmed necrotic cell death	0.00981419	0.0337914	3
GO:0010827	regulation of glucose transmembrane transport	0.00998119	0.0343321	4
GO:0002253	activation of immune response	0.0103081	0.0354213	10
GO:0032620	interleukin-17 production	0.010397	0.0356556	3
GO:0045923	positive regulation of fatty acid metabolic process	0.010397	0.0356556	3
GO:0006816	calcium ion transport	0.0104585	0.0357955	10
GO:0042692	muscle cell differentiation	0.0104585	0.0357955	10
GO:0017157	regulation of exocytosis	0.0105221	0.0359775	7
GO:0043524	negative regulation of neuron apoptotic process	0.0105561	0.0360282	6
GO:0046486	glycerolipid metabolic process	0.0105578	0.0360282	9
GO:0001912	positive regulation of leukocyte mediated cytotoxicity	0.0107686	0.0366649	4
GO:0001821	histamine secretion	0.0109038	0.0366649	2
GO:0002468	dendritic cell antigen processing and presentation	0.0109038	0.0366649	2
GO:0003334	keratinocyte development	0.0109038	0.0366649	2
GO:0010224	response to UV-B	0.0109038	0.0366649	2
GO:0010896	regulation of triglyceride catabolic process	0.0109038	0.0366649	2
GO:0017014	protein nitrosylation	0.0109038	0.0366649	2
GO:0032604	granulocyte macrophage colony-stimulating factor production	0.0109038	0.0366649	2
GO:0035795	negative regulation of mitochondrial membrane permeability	0.0109038	0.0366649	2
GO:0045820	negative regulation of glycolytic process	0.0109038	0.0366649	2
GO:0048143	astrocyte activation	0.0109038	0.0366649	2
GO:0071243	cellular response to arsenic-containing substance	0.0109038	0.0366649	2
GO:0071801	regulation of podosome assembly	0.0109038	0.0366649	2
GO:0097531	mast cell migration	0.0109038	0.0366649	2
GO:1902033	regulation of hematopoietic stem cell proliferation	0.0109038	0.0366649	2
GO:0010677	negative regulation of cellular carbohydrate metabolic process	0.0109994	0.0368069	3
GO:0060966	regulation of gene silencing by RNA	0.0109994	0.0368069	3
GO:0089718	amino acid import across plasma membrane	0.0109994	0.0368069	3
GO:1905521	regulation of macrophage migration	0.0109994	0.0368069	3
GO:1990928	response to amino acid starvation	0.0109994	0.0368069	3
GO:0008016	regulation of heart contraction	0.011582	0.038719	6
GO:0055072	iron ion homeostasis	0.011595	0.0387249	4
GO:0043618	regulation of transcription from RNA polymerase II promoter in response to stress	0.0116216	0.0387763	3
GO:0010959	regulation of metal ion transport	0.0118882	0.0396275	10
GO:0035914	skeletal muscle cell differentiation	0.0120231	0.0400383	4
GO:0002830	positive regulation of type 2 immune response	0.0121914	0.0401722	2
GO:0002862	negative regulation of inflammatory response to antigenic stimulus	0.0121914	0.0401722	2
GO:0019430	removal of superoxide radicals	0.0121914	0.0401722	2
GO:0033631	cell-cell adhesion mediated by integrin	0.0121914	0.0401722	2
GO:0060192	negative regulation of lipase activity	0.0121914	0.0401722	2
GO:0062099	negative regulation of programmed necrotic cell death	0.0121914	0.0401722	2
GO:0070102	interleukin-6-mediated signaling pathway	0.0121914	0.0401722	2
GO:0070206	protein trimerization	0.0121914	0.0401722	2
GO:0070254	mucus secretion	0.0121914	0.0401722	2
GO:0071280	cellular response to copper ion	0.0121914	0.0401722	2
GO:0140131	positive regulation of lymphocyte chemotaxis	0.0121914	0.0401722	2
GO:0010518	positive regulation of phospholipase activity	0.0122638	0.0403336	3
GO:0032309	icosanoid secretion	0.0122638	0.0403336	3
GO:0098656	anion transmembrane transport	0.0123963	0.0407307	6
GO:0030168	platelet activation	0.0124612	0.0408271	4
GO:0043535	regulation of blood vessel endothelial cell migration	0.0124612	0.0408271	4
GO:0044272	sulfur compound biosynthetic process	0.0124612	0.0408271	4
GO:0006639	acylglycerol metabolic process	0.012819	0.0419598	5
GO:0002312	B cell activation involved in immune response	0.0129093	0.0420701	4
GO:0007588	excretion	0.0129259	0.0420701	3
GO:0035196	miRNA processing	0.0129259	0.0420701	3
GO:0060251	regulation of glial cell proliferation	0.0129259	0.0420701	3
GO:0061028	establishment of endothelial barrier	0.0129259	0.0420701	3
GO:0090207	regulation of triglyceride metabolic process	0.0129259	0.0420701	3
GO:0071902	positive regulation of protein serine/threonine kinase activity	0.012961	0.0421446	6
GO:0071887	leukocyte apoptotic process	0.0131684	0.0427787	5
GO:0006638	neutral lipid metabolic process	0.0135242	0.0431903	5
GO:0002689	negative regulation of leukocyte chemotaxis	0.013542	0.0431903	2
GO:0010867	positive regulation of triglyceride biosynthetic process	0.013542	0.0431903	2
GO:0016114	terpenoid biosynthetic process	0.013542	0.0431903	2
GO:0032695	negative regulation of interleukin-12 production	0.013542	0.0431903	2
GO:0032823	regulation of natural killer cell differentiation	0.013542	0.0431903	2
GO:0038093	Fc receptor signaling pathway	0.013542	0.0431903	2
GO:0044827	modulation by host of viral genome replication	0.013542	0.0431903	2
GO:0050746	regulation of lipoprotein metabolic process	0.013542	0.0431903	2
GO:0051956	negative regulation of amino acid transport	0.013542	0.0431903	2
GO:0071636	positive regulation of transforming growth factor beta production	0.013542	0.0431903	2
GO:0071639	positive regulation of monocyte chemotactic protein-1 production	0.013542	0.0431903	2
GO:1900117	regulation of execution phase of apoptosis	0.013542	0.0431903	2
GO:1901550	regulation of endothelial cell development	0.013542	0.0431903	2
GO:1903140	regulation of establishment of endothelial barrier	0.013542	0.0431903	2
GO:1905709	negative regulation of membrane permeability	0.013542	0.0431903	2
GO:0002262	myeloid cell homeostasis	0.0135435	0.0431903	6
GO:0051048	negative regulation of secretion	0.0135435	0.0431903	6
GO:0002042	cell migration involved in sprouting angiogenesis	0.0136081	0.0431903	3
GO:0032941	secretion by tissue	0.0136081	0.0431903	3
GO:0034605	cellular response to heat	0.0136081	0.0431903	3
GO:0043392	negative regulation of DNA binding	0.0136081	0.0431903	3
GO:0046460	neutral lipid biosynthetic process	0.0136081	0.0431903	3
GO:0046463	acylglycerol biosynthetic process	0.0136081	0.0431903	3
GO:0051955	regulation of amino acid transport	0.0136081	0.0431903	3
GO:1903522	regulation of blood circulation	0.0137964	0.0437479	7
GO:0003333	amino acid transmembrane transport	0.0138362	0.0437933	4
GO:0006720	isoprenoid metabolic process	0.0138362	0.0437933	4
GO:0006692	prostanoid metabolic process	0.0143104	0.0451288	3
GO:0006693	prostaglandin metabolic process	0.0143104	0.0451288	3
GO:0045912	negative regulation of carbohydrate metabolic process	0.0143104	0.0451288	3
GO:0046854	phosphatidylinositol phosphate biosynthetic process	0.0143104	0.0451288	3
GO:0010508	positive regulation of autophagy	0.0146302	0.0460151	5
GO:0071214	cellular response to abiotic stimulus	0.0146315	0.0460151	8
GO:0104004	cellular response to environmental stimulus	0.0146315	0.0460151	8
GO:0009306	protein secretion	0.0147433	0.0463245	9
GO:0006970	response to osmotic stress	0.0148042	0.0464102	4
GO:0014910	regulation of smooth muscle cell migration	0.0148042	0.0464102	4
GO:0030502	negative regulation of bone mineralization	0.0149543	0.0464102	2
GO:0032495	response to muramyl dipeptide	0.0149543	0.0464102	2
GO:0034349	glial cell apoptotic process	0.0149543	0.0464102	2
GO:0045019	negative regulation of nitric oxide biosynthetic process	0.0149543	0.0464102	2
GO:0045623	negative regulation of T-helper cell differentiation	0.0149543	0.0464102	2
GO:0045986	negative regulation of smooth muscle contraction	0.0149543	0.0464102	2
GO:0051608	histamine transport	0.0149543	0.0464102	2
GO:0071450	cellular response to oxygen radical	0.0149543	0.0464102	2
GO:0071451	cellular response to superoxide	0.0149543	0.0464102	2
GO:1904406	negative regulation of nitric oxide metabolic process	0.0149543	0.0464102	2
GO:2000846	regulation of corticosteroid hormone secretion	0.0149543	0.0464102	2
GO:0035592	establishment of protein localization to extracellular region	0.0149589	0.0464102	9
GO:0001961	positive regulation of cytokine-mediated signaling pathway	0.015033	0.0464313	3
GO:0002823	negative regulation of adaptive immune response based on somatic recombination of immune receptors built from immunoglobulin superfamily domains	0.015033	0.0464313	3
GO:0032814	regulation of natural killer cell activation	0.015033	0.0464313	3
GO:0043620	regulation of DNA-templated transcription in response to stress	0.015033	0.0464313	3
GO:2000378	negative regulation of reactive oxygen species metabolic process	0.015033	0.0464313	3
GO:0022604	regulation of cell morphogenesis	0.0151107	0.0466297	8
GO:0006885	regulation of pH	0.0153039	0.0471836	4
GO:0070918	small regulatory ncRNA processing	0.0157758	0.0485951	3
GO:0031343	positive regulation of cell killing	0.0158141	0.0486695	4
GO:0045017	glycerolipid biosynthetic process	0.0160567	0.0493724	6
GO:0071692	protein localization to extracellular region	0.0163017	0.0499323	9
GO:0001976	nervous system process involved in regulation of systemic arterial blood pressure	0.016427	0.0499323	2
GO:0002923	regulation of humoral immune response mediated by circulating immunoglobulin	0.016427	0.0499323	2
GO:0006071	glycerol metabolic process	0.016427	0.0499323	2
GO:0006309	apoptotic DNA fragmentation	0.016427	0.0499323	2
GO:0007252	I-kappaB phosphorylation	0.016427	0.0499323	2
GO:0035584	calcium-mediated signaling using intracellular calcium source	0.016427	0.0499323	2
GO:0035994	response to muscle stretch	0.016427	0.0499323	2
GO:0046325	negative regulation of glucose import	0.016427	0.0499323	2
GO:0051797	regulation of hair follicle development	0.016427	0.0499323	2
GO:0090050	positive regulation of cell migration involved in sprouting angiogenesis	0.016427	0.0499323	2
GO:0090280	positive regulation of calcium ion import	0.016427	0.0499323	2
GO:2000353	positive regulation of endothelial cell apoptotic process	0.016427	0.0499323	2
